# Supplementary material for: Little White Lies: Pericarp Color Provides Insights into the Origins and Evolution of Southeast Asian Weedy Rice
Source: G3 (Bethesda). 2016 Oct 10;6(12):4105–14. doi: 10.1534/g3.116.035881 (PMC5144979; doi:10.1534/g3.116.035881)
Supplement: Supplemental Material [file supp_g3.116.035881_TableS1.xlsx]

## Sheet: Table S1_revised
Table S1. Genotype and phenotype data for Oryza samples used to generate new Rc sequence data.*
SureSelect ID	Accession number	Description/other names	Pericarp color	Rc variation	Awn phenotype	An-1 variation	Hull color	Bh4 variation	Degree of shattering*	sh4 variation	Grouping information in ML tree	Variety or type	Country of origin	Rice type	Weedy rice sampling site in Malaysia	Longitude (E), Latitude (N)
145	MUSC038	BR003-KDKM01	red	Rc	awnless	N/A	BR	22 bp InDel	9	T	Group 1	weedy rice	Malaysia	weedy	Kg. Masjid, Kedah	100.180, 6.080
147	MUSC052	BR009-KDHK01	red	Rc	awnless	HCVjap	BR	22 bp InDel	9	T	Group 1	weedy rice	Malaysia	weedy	Taman Uda, Hutan Kampung, Kedah	100.230, 6.090
148	MUSC055	BR002-KDHK01	red	Rc	awnless	N/A	BR	22 bp InDel	9	T	Group 1	weedy rice	Malaysia	weedy	Taman Uda, Hutan Kampung, Kedah	100.230, 6.090
150	MUSC062	BR005-PLGH01	red	Rc	awnless	N/A	BR	22 bp InDel	9	T	Group 1	weedy rice	Malaysia	weedy	Kg. Guar Hujung Batu, Perlis	99.786, 5.984
151	MUSC065	BR003-PLGH01	red	Rc	awnless	N/A	BR	22 bp InDel	9	G	Group 1	weedy rice	Malaysia	weedy	Kg. Guar Hujung Batu, Perlis	99.786, 5.984
152	MUSC067	SHA019-PLGH01	red	Rc	awned	HCVjap	SH	22 bp InDel	9	G	Group 1	weedy rice	Malaysia	weedy	Kg. Guar Hujung Batu, Perlis	99.786, 5.984
155	MUSC079	BR003-PLPB02	red	Rc	awnless	N/A	BR	22 bp InDel	9	T	Group 1	weedy rice	Malaysia	weedy	Kg. Padang Besar (FIDA), Perlis	100.120, 6.240
156	MUSC081	BRA006-PLPB01	red	Rc	awned	N/A	BR	22 bp InDel	9	T	Group 1	weedy rice	Malaysia	weedy	Kg. Padang Besar (FIDA), Perlis	100.120, 6.240
160	MUSC103	SH004-SLSK01	red	Rc	awnless	N/A	SH	22 bp InDel	7	T	Group 1	weedy rice	Malaysia	weedy	Sekinchan, Selangor	101.600, 3.300
162	MUSC110	mSH012-SPKB01	red	Rc	awnless	N/A	mSH	22 bp InDel	9	G	Group 1	weedy rice	Malaysia	weedy	Kepala Batas, Seberang Perai	100.250, 5.310
163	MUSC114	mSHA008-SPKB01	red	Rc	awned	HWild	mSH	22 bp InDel	9	T	Group 1	weedy rice	Malaysia	weedy	Kepala Batas, Seberang Perai	100.250, 5.310
166	MUSC122	SHA011-SPSD01	red	Rc	awned	N/A	SH	22 bp InDel	5	T	Group 1	weedy rice	Malaysia	weedy	Sg. Dua, Seberang Perai	100.260, 5.270
167	MUSC128	BR006-SPBM03	red	Rc	awnless	HCVjap	BR	22 bp InDel	9	G	Group 1	weedy rice	Malaysia	weedy	Bukit Mertajam, Seberang Perai	100.280, 5.220
168	MUSC132	BR003-SPBM01	red	Rc	awnless	N/A	BR	22 bp InDel	9	T	Group 1	weedy rice	Malaysia	weedy	Bukit Mertajam, Seberang Perai	100.280, 5.220
169	MUSC134	BR007-SPBM01	red	Rc	awnless	N/A	BR	22 bp InDel	9	T	Group 1	weedy rice	Malaysia	weedy	Bukit Mertajam, Seberang Perai	100.280, 5.220
170	MUSC136	mSHA001-SPBM01	red	Rc	awned	N/A	mSH	22 bp InDel	9	G	Group 1	weedy rice	Malaysia	weedy	Bukit Mertajam, Seberang Perai	100.280, 5.220
172	MUSC141	BR006-TRGN02	red	Rc	awnless	HCVjap	BR	22 bp InDel	9	G	Group 1	weedy rice	Malaysia	weedy	Besut, Terengganu	102.329 - 5.449
173	MUSC142	BR007-TRGN01	red	Rc	awnless	N/A	BR	22 bp InDel	9	G	Group 1	weedy rice	Malaysia	weedy	Besut, Terengganu	102.329 - 5.449
174	MUSC143	SH005-TRJH01	red	Rc	awnless	HCVind	SH	22 bp InDel	9	T	Group 1	weedy rice	Malaysia	weedy	Jerteh, Terengganu	102.350 - 5.441
175	MUSC145	BRA001-TRJH01	red	Rc	awned	N/A	BR	NO indell	9	G	Group 1	weedy rice	Malaysia	weedy	Jerteh, Terengganu	102.350 - 5.441
176	MUSC146	BR003-TRJH01	red	Rc	awnless	HCVjap	BR	22 bp InDel	9	T	Group 1	weedy rice	Malaysia	weedy	Jerteh, Terengganu	102.350 - 5.441
178	MUSC154	BRA007-KNBJ01	red	Rc	waned	N/A	BR	22 bp InDel	9	G	Group 1	weedy rice	Malaysia	weedy	Kg. Padang Melintang, Binjai, Kelantan	102.209, 6.048
179	MUSC161	SH012-KNML01	red	Rc	awnless	N/A	SH	22 bp InDel	9	G\T	Group 1	weedy rice	Malaysia	weedy	Mulong, Kelantan	102.205, 6.048
180	MUSC171	BHA002-KNML01	red	Rc	awned	HWild	BH	22 bp InDel	9	G	Group 1	weedy rice	Malaysia	weedy	Mulong, Kelantan	102.205, 6.048
181	MUSC177	BRA007-KNMA01	red	Rc	awned	HCVjap	BR	22 bp InDel	9	T	Group 1	weedy rice	Malaysia	weedy	Ladang Merdeka Ana I/II/III, Kelantan	102.080, 6.081
182	MUSC178	BHA005-KNMA01	red	Rc	awned	N/A	BH	NO indell	9	N\A	Group 1	weedy rice	Malaysia	weedy	Ladang Merdeka Ana I/II/III, Kelantan	102.080, 6.081
184	MUSC188	BRA008-KNPB01	red	Rc	awned	N/A	BR	22 bp InDel	9	T	Group 1	weedy rice	Malaysia	weedy	Kg. Belian, Palekbang, Kelantan	102.128, 6.090
201	MUSC225	BR005-SLSB01	red	Rc	awnless	N/A	BR	N/A	9	N/A	Group 1	weedy rice	Malaysia	weedy	Sungai Besar, Sabak Bernam, Selangor	101.592, 3.426
202	MUSC232	BRA020-SLSB01	red	Rc	awnnd	N/A	BR	N/A	N/A	N/A	Group 1	weedy rice	Malaysia	weedy	Sungai Besar, Sabak Bernam, Selangor	101.592, 3.426
203	MUSC234	BHA002-SLSB01	red	Rc	awned	N/A	BH	N/A	9	G	Group 1	weedy rice	Malaysia	weedy	Sungai Besar, Sabak Bernam, Selangor	101.592, 3.426
204	MUSC235	BHA004-SLSB01	red	Rc	awned	HCVind	BH	N/A	9	G	Group 1	weedy rice	Malaysia	weedy	Sungai Besar, Sabak Bernam, Selangor	101.592, 3.426
205	MUSC237	BRA010-SLSB01	red	Rc	awned	HCVind	BR	N/A	9	T	Group 1	weedy rice	Malaysia	weedy	Sungai Besar, Sabak Bernam, Selangor	101.592, 3.426
139	MUSC007	BR007-KDGC01	red	Rc	awnless	HWild	BR	22 bp InDel	9	G	Group 2	weedy rice	Malaysia	weedy	Kg. Batu 20, Guar Cempedak (Yan), Kedah	100.266, 5.514
142	MUSC023	mSHA018-KDSL01	red	Rc	awned	HWild	mSH	22 bp InDel	9	G	Group 2	weedy rice	Malaysia	weedy	Kg. Batu 17, Sg. Limau Dalam, Kedah	100.263, 5.534
143	MUSC026	BH002-KDSL01	red	Rc	awnless	HCVjap	BH	no indell	9	T	Group 2	weedy rice	Malaysia	weedy	Kg. Batu 17, Sg. Limau Dalam, Kedah	100.263, 5.534
149	MUSC060	BRA008-KDHK01	red	Rc	awned	N/A	BR	22 bp InDel	9	G	Group 2	weedy rice	Malaysia	weedy	Taman Uda, Hutan Kampung, Kedah	100.230, 6.090
154	MUSC072	BRA001-PLPB01	red	Rc	awned	N/A	BR	22 bp InDel	9	G	Group 2	weedy rice	Malaysia	weedy	Kg. Padang Besar (FIDA), Perlis	100.120, 6.240
171	MUSC138	SH017-TRGB01	red	Rc	awnless	N/A	SH	22 bp InDel	9	G\T	Group 2	weedy rice	Malaysia	weedy	Besut, Terengganu	102.329 - 5.449
183	MUSC187	mSHA020-KNPB01	red	Rc	awned	N/A	mSH	22 bp InDel	9	T	Group 2	weedy rice	Malaysia	weedy	Kg. Belian, Palekbang, Kelantan	102.128, 6.090
138	MUSC001	SH002-KDGC01	white	rc	awnless	HCVjap	SH	22 bp InDel	N/A	T	Group 3	weedy rice	Malaysia	weedy	Kg. Batu 20, Guar Cempedak (Yan), Kedah	100.266, 5.514
140	MUSC012	mSHA007-KNML01	white	rc	awned	HCVind	mSH	NO indell	9	G	Group 3	weedy rice	Malaysia	weedy	Mulong, Kelantan	102.205, 6.048
141	MUSC017	mSH005-KDSL01	red	Rc/rc heterozygote	awnless	HWild	mSH	22 bp InDel	5	G	Group 3	weedy rice	Malaysia	weedy	Kg. Batu 17, Sg. Limau Dalam, Kedah	100.263, 5.534
144	MUSC032	SH007-KDKM01	white	Rc	awnless	N/A	SH	22 bp InDel	3	G\T	Group 3	weedy rice	Malaysia	weedy	Kg. Masjid, Kedah	100.180, 6.080
146	MUSC043	SHA015-KDKM01	white	rc	awnless	N/A	SH	22 bp InDel	1	T	Group 3	weedy rice	Malaysia	weedy	Kg. Masjid, Kedah	100.180, 6.080
153	MUSC069	SH007-PLPB01	white	rc	awnless	N/A	SH	22 bp InDel	3	T	Group 3	weedy rice	Malaysia	weedy	Kg. Padang Besar (FIDA), Perlis	100.120, 6.240
157	MUSC086	SH011-KDPD01	red	Rc/rc heterozygote	awnless	N/A	SH	22 bp InDel	9	G\T	Group 3	weedy rice	Malaysia	weedy	Kg. Pida 4, Kedah	100.170, 6.210
158	MUSC098	mSHA009-KDPK01	white	rc	awned	N/A	mSH	22 bp InDel	9	T	Group 3	weedy rice	Malaysia	weedy	Kg. Pida 4, Kedah	100.170, 6.210
159	MUSC100	mSHA007-KDPD02	white	rc	awned	N/A	mSH	22 bp InDel	1	T	Group 3	weedy rice	Malaysia	weedy	Kg. Pida 4, Kedah	100.170, 6.210
161	MUSC106	mSH004-SLSK02	white	rc	awnless	N/A	mSH	22 bp InDel	7	T	Group 3	weedy rice	Malaysia	weedy	Sekinchan, Selangor	101.600, 3.300
164	MUSC117	mSH012-SPSD01	red	Rc/rc heterozygote	awnless	N/A	mSH	22 bp InDel	9	T	Group 3	weedy rice	Malaysia	weedy	Sg. Dua, Seberang Perai	100.260, 5.270
165	MUSC119	BR004-SPSD01	white	rc	awnless	N/A	BR	22 bp InDel	9	T	Group 3	weedy rice	Malaysia	weedy	Sg. Dua, Seberang Perai	100.260, 5.270
177	MUSC150	mSH005-KNBJ01	red	Rc/rc heterozygote	awnless	N/A	mSH	22 bp InDel	5	T	Group 3	weedy rice	Malaysia	weedy	Kg. Padang Melintang, Binjai, Kelantan	102.209, 6.048
sau50	GSOR_301144	T26	red	N/A	N/A	N/A	N/A	N/A	N/A	N/A	Group 1	aus	India	cultivated
sau53	GSOR_301201	Thavalu	red	N/A	N/A	N/A	N/A	N/A	N/A	N/A	Group 1	aus	Sri Lanka	cultivated
sau54	GSOR_301251	Shim Balte	white	Rc-s	N/A	N/A	N/A	N/A	N/A	N/A	Group 1	aus	Iraq	cultivated
sau55	GSOR_301252	Halwa Gose Red	brown	Rc-s	N/A	N/A	N/A	N/A	N/A	N/A	Group 1	aus	Iraq	cultivated
sau57	GSOR_301304	CTG 1516	brown	Rc-s	N/A	N/A	N/A	N/A	N/A	N/A	Group 1	aus	Bangladesh	cultivated
sau63	GSOR_301312	DM 59	brown	Rc-s	N/A	N/A	N/A	N/A	N/A	N/A	Group 1	aus	Bangladesh	cultivated
sau64	GSOR_301313	DNJ 140	brown	Rc-s	N/A	N/A	N/A	N/A	N/A	N/A	Group 1	aus	Bangladesh	cultivated
sau67	GSOR_301317	Goria	red	N/A	N/A	N/A	N/A	N/A	N/A	N/A	Group 1	aus	Bangladesh	cultivated
sau71	GSOR_301331	Shirkati	brown	Rc-s	N/A	N/A	N/A	N/A	N/A	N/A	Group 1	aus	Afghanistan	cultivated
sau73	GSOR_301336	Karkati 87	brown	Rc-s	N/A	N/A	N/A	N/A	N/A	N/A	Group 1	aus	Bangladesh	cultivated
sau75	GSOR_301345	9524	red	N/A	N/A	N/A	N/A	N/A	N/A	N/A	Group 1	aus	India	cultivated
sau79	GSOR_301359	Sufaid	red	N/A	N/A	N/A	N/A	N/A	N/A	N/A	Group 1	aus	Pakistan	cultivated
sau80	GSOR_301363	Kalubala Vee	red	N/A	N/A	N/A	N/A	N/A	N/A	N/A	Group 1	aus	Sri Lanka	cultivated
sau43	GSOR_312017	Dular	brown	Rc-s	N/A	N/A	N/A	N/A	N/A	N/A	Group 1	aus	India	cultivated
sau01	IRGC 103834	KASALATH	red	N/A	N/A	N/A	N/A	N/A	N/A	N/A	Group 1	aus	N/A	cultivated
sau07	IRGC 105337	Aus 196	red	N/A	N/A	N/A	N/A	N/A	N/A	N/A	Group 1	aus	Bangladesh	cultivated
227	IRGC_52696	SH Red	red	N/A	N/A	N/A	N/A	N/A	N/A	N/A	Group 1	indica	Malaysia	cultivated
228	IRGC_64598	BrA Red	red	N/A	N/A	N/A	N/A	N/A	N/A	N/A	Group 1	indica	Thailand	cultivated
237	IRGC_90705	SH Red	red	N/A	N/A	N/A	N/A	N/A	N/A	N/A	Group 1	indica	Vietnam	cultivated
sin16	GSOR_301288	LD 24	red	N/A	N/A	N/A	N/A	N/A	N/A	N/A	Group 1	indica	Sri Lanka	cultivated
sin18	GSOR_301305	Dawebyan	red	N/A	N/A	N/A	N/A	N/A	N/A	N/A	Group 1	indica	Myanmar	cultivated
sin26	GSOR_312016	Aswina	red	N/A	N/A	N/A	N/A	N/A	N/A	N/A	Group 1	indica	Bangladesh	cultivated
sin39	IRGC_109364	BHUWA DHAN	red	N/A	N/A	N/A	N/A	N/A	N/A	N/A	Group 1	indica	Nepal	cultivated
sin42	IRGC__6663	Mudgo	red	N/A	N/A	N/A	N/A	N/A	N/A	N/A	Group 1	indica	India	cultivated
239	IRGC_80470	N/A	N/A	N/A	N/A	N/A	N/A	N/A	N/A	N/A	Group 1	O. nivara	India	wild
212	IRGC_86494	N/A	N/A	N/A	N/A	N/A	N/A	N/A	N/A	N/A	Group 1	O. nivara	Vietnam	wild
213	IRGC_88834	N/A	N/A	N/A	N/A	N/A	N/A	N/A	N/A	N/A	Group 1	O. nivara	Cambodia	wild
215	IRGC_104812	N/A	N/A	N/A	N/A	N/A	N/A	N/A	N/A	N/A	Group 1	O. rufipogon	Thailand	wild
216	IRGC_104875	N/A	N/A	N/A	N/A	N/A	N/A	N/A	N/A	N/A	Group 1	O. rufipogon	Thailand	wild
246	IRGC_105888	Uri	N/A	N/A	N/A	N/A	N/A	N/A	N/A	N/A	Group 1	O. rufipogon	Bangladesh	wild
247	IRGC_105898	Uri Dan	N/A	N/A	N/A	N/A	N/A	N/A	N/A	N/A	Group 1	O. rufipogon	Bangladesh	wild
224	IRGC_106453	N/A	N/A	N/A	N/A	N/A	N/A	N/A	N/A	N/A	Group 1	O. rufipogon	Indonesia	wild
185	MUSC200	50124	N/A	N/A	N/A	N/A	N/A	N/A	N/A	N/A	Group 1	O. rufipogon	Malaysia	wild
186	MUSC201	IRGC105491	N/A	N/A	N/A	N/A	N/A	N/A	N/A	N/A	Group 1	O. rufipogon	Malaysia	wild
onv13	IRGC_80759	O. nivara	N/A	N/A	N/A	N/A	N/A	N/A	N/A	N/A	Group 2	O. nivara	Myanmar	wild
onv14	IRGC_81941	O. nivara	N/A	N/A	N/A	N/A	N/A	N/A	N/A	N/A	Group 2	O. nivara	Myanmar	wild
241	IRGC_81990	N/A	N/A	N/A	N/A	N/A	N/A	N/A	N/A	N/A	Group 2	O. rufipogon	Myanmar	wild
218	IRGC_105855	N/A	N/A	N/A	N/A	N/A	N/A	N/A	N/A	N/A	Group 2	O. rufipogon	Thailand	wild
219	IRGC_105942	N/A	N/A	N/A	N/A	N/A	N/A	N/A	N/A	N/A	Group 2	O. rufipogon	Thailand	wild
222	IRGC_106169	N/A	N/A	N/A	N/A	N/A	N/A	N/A	N/A	N/A	Group 2	O. rufipogon	Vietnam	wild
225	IRGC_106518	N/A	N/A	N/A	N/A	N/A	N/A	N/A	N/A	N/A	Group 2	O. rufipogon	Vietnam	wild
189	MUSC207	50108	N/A	N/A	N/A	N/A	N/A	N/A	N/A	N/A	Group 2	O. rufipogon	Malaysia	wild
190	MUSC208	50110	N/A	N/A	N/A	N/A	N/A	N/A	N/A	N/A	Group 2	O. rufipogon	Malaysia	wild
sar34	GSOR_301011	Basmati	white	N/A	N/A	N/A	N/A	N/A	N/A	N/A	Group 3	aromatic	Pakistan	cultivated
sar02	IRGC_584607	DOM-SOFID	white	N/A	N/A	N/A	N/A	N/A	N/A	N/A	Group 3	aromatic	Iran	cultivated
sar03	IRGC_5857	DA-13	white	N/A	N/A	N/A	N/A	N/A	N/A	N/A	Group 3	aromatic	Bangladesh	cultivated
sau66	GSOR_301316	Ghorbhai	white	N/A	N/A	N/A	N/A	N/A	N/A	N/A	Group 3	aus	Bangladesh	cultivated
sau81	IRGC_32399	PHUDUGEY	white	N/A	N/A	N/A	N/A	N/A	N/A	N/A	Group 3	aus	Bhutan	cultivated
sin09	GSOR_279131	DeeGeoWooGen	light brown	N/A	N/A	N/A	N/A	N/A	N/A	N/A	Group 3	indica	N/A	cultivated
sin11	GSOR_301069	Jaya	light brown	N/A	N/A	N/A	N/A	N/A	N/A	N/A	Group 3	indica	India	cultivated
sin15	GSOR_301274	IR-44595	light brown	N/A	N/A	N/A	N/A	N/A	N/A	N/A	Group 3	indica	Nepal	cultivated
sin19	GSOR_301315	EMATA A 16-34	light brown	N/A	N/A	N/A	N/A	N/A	N/A	N/A	Group 3	indica	Myanmar	cultivated
sin22	GSOR_301342	BALA	light brown	N/A	N/A	N/A	N/A	N/A	N/A	N/A	Group 3	indica	India	cultivated
sin25	GSOR_312012	Swarna	light brown	N/A	N/A	N/A	N/A	N/A	N/A	N/A	Group 3	indica	India	cultivated
231	IRGC_71564	Br White	white	N/A	N/A	N/A	N/A	N/A	N/A	N/A	Group 3	indica	Malaysia	cultivated
233	IRGC_71655	Br darkRed	white	N/A	N/A	N/A	N/A	N/A	N/A	N/A	Group 3	indica	Malaysia	cultivated
238	IRGC_109634	Br White	white	N/A	N/A	N/A	N/A	N/A	N/A	N/A	Group 3	indica	Cambodia	cultivated
sin24	GSOR_301382	Baguamon 15	white	N/A	N/A	N/A	N/A	N/A	N/A	N/A	Group 3	indica	Bangladesh	cultivated
sin41	IRGC_110311	BOOMBOLI GHAIYA	white	N/A	N/A	N/A	N/A	N/A	N/A	N/A	Group 3	indica	Nepal	cultivated
sin27	IRGC_16163	AATTE	white	N/A	N/A	N/A	N/A	N/A	N/A	N/A	Group 3	indica	Nepal	cultivated
sin33	IRGC_61923	BIRUMPHOOT	white	N/A	N/A	N/A	N/A	N/A	N/A	N/A	Group 3	indica	Nepal	cultivated
sin43	IRGC_45011	BADKALAMAKATI	white	N/A	N/A	N/A	N/A	N/A	N/A	N/A	Group 3	indica	India/Bangladesh	cultivated
197	MUSC218	11629 MR211	white	N/A	N/A	N/A	N/A	N/A	N/A	N/A	Group 3	indica	Malaysia	cultivated
198	MUSC219	11633 MR219	white	N/A	N/A	N/A	N/A	N/A	N/A	N/A	Group 3	indica	Malaysia	cultivated
199	MUSC220	11634 MR220	white	N/A	N/A	N/A	N/A	N/A	N/A	N/A	Group 3	indica	Malaysia	cultivated
200	MUSC221	12090 MR249	white	N/A	N/A	N/A	N/A	N/A	N/A	N/A	Group 3	indica	Malaysia	cultivated
sin04	IRGC_27513	Dholi Boro	white	N/A	N/A	N/A	N/A	N/A	N/A	N/A	Group 3	indica	Bangladesh	cultivated
sin03	IRGC_46202	LalAman	white	N/A	N/A	N/A	N/A	N/A	N/A	N/A	Group 3	indica	India	cultivated
ste07	GSOR_301328	Sitpwa	light brown	N/A	N/A	N/A	N/A	N/A	N/A	N/A	Group 3	temperate japonica	Myanmar	cultivated
ste08	GSOR_301343	ASD 1	light brown	N/A	N/A	N/A	N/A	N/A	N/A	N/A	Group 3	temperate japonica	India	cultivated
ste09	IRGC_33888	Yelaik_Meedon	white	N/A	N/A	N/A	N/A	N/A	N/A	N/A	Group 3	temperate japonica	Burma	cultivated
ste10	IRGC_58286	Luk Takhat	white	N/A	N/A	N/A	N/A	N/A	N/A	N/A	Group 3	temperate japonica	Afghanistan	cultivated
str04	IRGC_25901	Miriti	white	N/A	N/A	N/A	N/A	N/A	N/A	N/A	Group 3	tropical japonica	Bangladesh	cultivated
211	IRGC_103821	N/A	N/A	N/A	N/A	N/A	N/A	N/A	N/A	N/A	Group 3	O. nivara	China	wild
214	IRGC_104764	N/A	white	N/A	N/A	N/A	N/A	N/A	N/A	N/A	Group 3	O. rufipogon	Thailand	wild
217	IRGC_105720	N/A	N/A	N/A	N/A	N/A	N/A	N/A	N/A	N/A	Group 3	O. rufipogon	Cambodia	wild
250	IRGC_106134	N/A	N/A	N/A	N/A	N/A	N/A	N/A	N/A	N/A	Group 3	O. rufipogon	India	wild
223	IRGC_106321	N/A	white	N/A	N/A	N/A	N/A	N/A	N/A	N/A	Group 3	O. rufipogon	Cambodia	wild
or44	IRGC_100923	N/A	white	N/A	N/A	N/A	N/A	N/A	N/A	N/A	Group 3	O. rufipogon	N/A	wild
or33	IRGC_93215	CHHITA	N/A	N/A	N/A	N/A	N/A	N/A	N/A	N/A	Group 3	O. rufipogon	Nepal	wild
187	MUSC202	50008	N/A	N/A	N/A	N/A	N/A	N/A	N/A	N/A	Group 3	O. rufipogon	Malaysia	wild
188	MUSC203	50010	white	N/A	N/A	N/A	N/A	N/A	N/A	N/A	Group 3	O. rufipogon	Malaysia	wild
221	IRGC_106168	N/A	N/A	N/A	N/A	N/A	N/A	N/A	N/A	N/A	Group 3	O. rufipogon	Vietnam	wild
226	IRGC_27016	SHA Red	red	N/A	N/A	N/A	N/A	N/A	N/A	N/A	Group 3	tropical japonica	Indonesia	cultivated
229	IRGC_71481	Br Red	red	N/A	N/A	N/A	N/A	N/A	N/A	N/A	Group 3	tropical japonica	Malaysia	cultivated
230	IRGC_71500	SH Red	red	N/A	N/A	N/A	N/A	N/A	N/A	N/A	Group 3	tropical japonica	Malaysia	cultivated
232	IRGC_71634	BrA darkRed	red	N/A	N/A	N/A	N/A	N/A	N/A	N/A	Group 3	tropical japonica	Malaysia	cultivated
234	IRGC_78597	Br Red	red	N/A	N/A	N/A	N/A	N/A	N/A	N/A	Group 3	tropical japonica	Malaysia	cultivated
235	IRGC_79803	SH darkRed	red	N/A	N/A	N/A	N/A	N/A	N/A	N/A	Group 3	tropical japonica	Malaysia	cultivated
236	IRGC_82691	SH Red	red	N/A	N/A	N/A	N/A	N/A	N/A	N/A	Group 3	tropical japonica	Malaysia	cultivated
220	IRGC_106166	N/A	N/A	N/A	N/A	N/A	N/A	N/A	N/A	N/A	Other	O. rufipogon	Vietnam	wild
243	IRGC_103830	N/A	N/A	N/A	N/A	N/A	N/A	N/A	N/A	N/A	Other	O. nivara	Bangladesh	wild
245	IRGC_105706	N/A	N/A	N/A	N/A	N/A	N/A	N/A	N/A	N/A	Other	O. nivara	Nepal	wild
240	IRGC_81883	N/A	N/A	N/A	N/A	N/A	N/A	N/A	N/A	N/A	Other	O. rufipogon	India	wild
210	IRGC_100916	N/A	N/A	N/A	N/A	N/A	N/A	N/A	N/A	N/A	Other	O. rufipogon	China	wild
242	IRGC_103423	N/A	N/A	N/A	N/A	N/A	N/A	N/A	N/A	N/A	Other	O. rufipogon	Sri Lanka	wild
244	IRGC_104599	N/A	N/A	N/A	N/A	N/A	N/A	N/A	N/A	N/A	Other	O. rufipogon	Sri Lanka	wild
209	IRGC_104624	N/A	N/A	N/A	N/A	N/A	N/A	N/A	N/A	N/A	Other	O. rufipogon	China	wild
248	IRGC_106103	N/A	N/A	N/A	N/A	N/A	N/A	N/A	N/A	N/A	Other	O. rufipogon	India	wild
249	IRGC_106122	N/A	N/A	N/A	N/A	N/A	N/A	N/A	N/A	N/A	Other	O. rufipogon	India	wild
or32	IRGC_93214	N/A	N/A	N/A	N/A	N/A	N/A	N/A	N/A	N/A	Other	O. rufipogon	Nepal	wild
or35	IRGC_93219	NABO	N/A	N/A	N/A	N/A	N/A	N/A	N/A	N/A	Other	O. rufipogon	Nepal	wild
207	IRGC_104081	N/A	red	N/A	N/A	N/A	N/A	N/A	N/A	N/A	Outgroup	O. barthii	Outgroup	wild
208	IRGC_104119	N/A	red	N/A	N/A	N/A	N/A	N/A	N/A	N/A	Outgroup	O. barthii	Outgroup	wild
	*Notes:
	Genotypes and phenotypes for the sh4 and Bh4 genes were extracted from Song et al. (2014).
	N/A	no information
	An-1 haplotype:
	HCVjaponica:	GCC/C/G
	HCVindica:	GCC/C/-
	HWild:	-/G/G
	hull color:
	BR	brownhull
	BH	blackhull
	SH	strawhull
	mSH	intermediate between strawhull and brown hull
	*Percentage of seeds shattered from the panicle.
	1 Very low (<1%)
	3 Low (~3%)
	5 Moderate (~15%)
	7 High (~35%)
	9 Very high (>50%)
