# Supplementary material for: Little White Lies: Pericarp Color Provides Insights into the Origins and Evolution of Southeast Asian Weedy Rice
Source: G3 (Bethesda). 2016 Oct 10;6(12):4105–14. doi: 10.1534/g3.116.035881 (PMC5144979; doi:10.1534/g3.116.035881)
Supplement: Supplemental Material [file supp_g3.116.035881_TableS2.xlsx]

## Sheet: Table S3
Table S2. Genotype and phenotype data for Oryza samples previously sequenced at the Rc locus and included in analyses
Study ID	accession Number*	Species name	Variety Group or Date of Release (in US)	Cultivar Name	Source country or state (for US weedy rice)	Pericarp Color	Rc mutation	Accession distribution information in ML tree Group	Study ID,Gross et al. (2010)
DQ902352		O. sativa (Asian)	aromatic	Basmati 217	N/A	white	(Rc-s allele)	Group1	N/A
DQ902350		O. sativa (Asian)	aus	Kalamkati	N/A	white	(Rc-s allele)	Group1	N/A
DQ902351		O. sativa (Asian)	aus	T1	N/A	white	(Rc-s allele)	Group1	N/A
GU261581	6307	O. sativa (Asian)	aus	JHONA-349	India	white	(Rc-s allele)	Group1	3A03
GU261642	29016	O. sativa (Asian)	aus	Aus 196	Bangledesh	red	Rc	Group1	2B03
GU261669		O. sativa (Asian)	aus	KASALATH	India	red	Rc	Group1	3A04
GU261670	8839	O. sativa (Asian)	aus	DV85	Bangladesh	red	Rc	Group1	3A05
GU261671	45195	O. sativa (Asian)	aus	BJ-1	India	red	Rc	Group1	3A06
GU261587	1025-01 (02)	O. sativa (Asian)	BHA		Arkansas	red	Rc	Group1	1A02
GU261588	1081-01 (03)	O. sativa (Asian)	BHA		Arkansas	red	Rc	Group1	1A03
GU261590	1096-01 (05)	O. sativa (Asian)	BHA		Arkansas	red	Rc	Group1	1A05
GU261598	1188-01 (14)	O. sativa (Asian)	BHA		Louisiana	red	Rc	Group1	1B01
GU261599	10A (16)	O. sativa (Asian)	BHA		Arkansas	red	Rc	Group1	1B02
GU261601	18A (18)	O. sativa (Asian)	BHA		Arkansas	red	Rc	Group1	1B04
GU261605	1996-09 (22)	O. sativa (Asian)	BHA		Mississippi	red	Rc	Group1	1B08
GU261606	LA3 (23)	O. sativa (Asian)	BHA		Louisiana	red	Rc	Group1	1B09
GU261608	StgB (25)	O. sativa (Asian)	BHA		Arkansas	red	Rc	Group1	1B11
GU261609	StgS (26)	O. sativa (Asian)	BHA		Arkansas	red	Rc	Group1	1B12
GU261610	TX4 (27)	O. sativa (Asian)	BHA		Texas	red	Rc	Group1	1C01
GU261613	1005-02 (30)	O. sativa (red rice)	BHA		Arkansas	red	Rc	Group1	1C04
GU261614	1042-01 (36)	O. sativa (red rice)	BHA		Arkansas	red	Rc	Group1	1C05
GU261623	PrCoSrt_1 (80)	O. sativa (red rice)	BHA		Arkansas	red	Rc	Group1	1D02
GU261624	PrCoTall_1 (82)	O. sativa (red rice)	BHA		Arkansas	red	Rc	Group1	1D03
GU261625	PrCoTall_2 (83)	O. sativa (red rice)	BHA		Arkansas	red	Rc	Group1	1D04
GU261626	PrCoTall_3 (84)	O. sativa (red rice)	BHA		Arkansas	red	Rc	Group1	1D05
GU261628	1995-13 (87)	O. sativa (red rice)	BHA		Louisiana	red	Rc	Group1	1D07
GU261629	1995-14 (88)	O. sativa (red rice)	BHA		Louisiana	red	Rc	Group1	1D08
GU261632	1166-02 (107)	O. sativa (red rice)	BHA		Mississippi	red	Rc	Group1	1E 01
GU261633	1107-01 (109)	O. sativa (red rice)	BHA		Arkansas	red	Rc	Group1	1E 02
GU261635	1214-02 (114)	O. sativa (red rice)	BHA		Louisiana	red	Rc	Group1	1E 04
GU261639	1202-02 (140)	O. sativa (red rice)	BHA		Arkansas	red	Rc	Group1	1E 08
GU261640	2002-2-p1 (143)	O. sativa (red rice)	BHA		Arkansas	red	Rc	Group1	1E 09
GU261617	1092-02 (44)	O. sativa (red rice)	BR		Mississippi	red	Rc	Group1	1C08
GU261618	1111-01 (48)	O. sativa (red rice)	BR		Arkansas	red	Rc	Group1	1C09
GU261621	1300-02 (74)	O. sativa (red rice)	BR		Missouri	red	Rc	Group1	1C12
GU261631	1183-01 (105)	O. sativa (red rice)	BR		Arkansas	red	Rc	Group1	1D12
GU261637	1120-02 (133)	O. sativa (red rice)	BR		Arkansas	red	Rc	Group1	1E 06
DQ885809		O. sativa (Asian)	indica	Mudgo	N/A	red	Rc	Group1	N/A
DQ885810		O. sativa (Asian)	indica	Bengkongang	N/A	red	Rc	Group1	N/A
DQ885811		O. sativa (Asian)	indica	Hanyangjo	N/A	red	Rc	Group1	N/A
GU261603	1996-1 (20)	O. sativa (Asian)	MIX		Arkansas	red	Rc	Group1	1B06
GU261607	MS4R788_93 (24)	O. sativa (Asian)	MIX		Mississippi	red	Rc	Group1	1B10
GU261641	2002-2-p21 (145)	O. sativa (red rice)	MIX		Arkansas	red	Rc	Group1	1E 10
GU261650	104871	O. rufipogon	O. rufipogon		Thailand	red	Rc	Group1	2C10
GU261651	105491	O. rufipogon	O. rufipogon		Malaysia	red	Rc	Group1	2C12
GU261655	105888	O. rufipogon	O. rufipogon		Bangladesh	red	Rc	Group1	2D05
GU261662	106518	O. rufipogon	O. rufipogon		Vietnam	red	Rc	Group1	2EO4
GU261663	106523	O. rufipogon	O. rufipogon		Papau New Guinea	red	Rc	Group1	2EO5
GU261664	86662	O. rufipogon (O. nivara)	O. rufipogon (O. nivara)		Thailand	red	Rc	Group1	2FO1
GU261586	1004-01 (01)	O. sativa (Asian)	SH		Missouri	red	Rc	Group1	1A01
GU261589	1091-01 (04)	O. sativa (Asian)	SH		Arkansas	red	Rc	Group1	1A04
GU261591	1196-01 (06)	O. sativa (Asian)	SH		Arkansas	red	Rc	Group1	1A06
GU261592	1098-01 (07)	O. sativa (Asian)	SH		Missouri	red	Rc	Group1	1A07
GU261593	1134-01 (09)	O. sativa (Asian)	SH		Arkansas	red	Rc	Group1	1A08
GU261594	1135-01 (10)	O. sativa (Asian)	SH		Arkansas	red	Rc	Group1	1A09
GU261595	1141-01 (11)	O. sativa (Asian)	SH		Arkansas	red	Rc	Group1	1A10
GU261596	1160-01 (12)	O. sativa (Asian)	SH		Louisiana	red	Rc	Group1	1A11
GU261597	1179-01 (13)	O. sativa (Asian)	SH		Missouri	red	Rc	Group1	1A12
GU261600	16B (17)	O. sativa (Asian)	SH		Arkansas	red	Rc	Group1	1B03
GU261602	1995-15 (19)	O. sativa (Asian)	SH		Missouri	red	Rc	Group1	1B05
GU261604	1996-05 (21)	O. sativa (Asian)	SH		Mississippi	red	Rc	Group1	1B07
GU261611	1001-01 (28)	O. sativa (red rice)	SH		Arkansas	red	Rc	Group1	1C02
GU261612	1002-02 (29)	O. sativa (red rice)	SH		Arkansas	red	Rc	Group1	1C03
GU261615	1047-01 (38)	O. sativa (red rice)	SH		Louisiana	red	Rc	Group1	1C06
GU261616	1073-02 (40)	O. sativa (red rice)	SH		Missouri	red	Rc	Group1	1C07
GU261619	1190-01 (62)	O. sativa (red rice)	SH		Louisiana	red	Rc	Group1	1C10
GU261620	1199-01 (66)	O. sativa (red rice)	SH		Missouri	red	Rc	Group1	1C11
GU261622	1344-02 (75)	O. sativa (red rice)	SH		Missouri	red	Rc	Group1	1D01
GU261627	1995-12 (86)	O. sativa (red rice)	SH		Louisiana	red	Rc	Group1	1D06
GU261630	1996-08 (93)	O. sativa (red rice)	SH		Mississippi	red	Rc	Group1	1D09
GU261634	1210-02 (113)	O. sativa (red rice)	SH		Missouri	red	Rc	Group1	1E 03
GU261636	1163-01 (125)	O. sativa (red rice)	SH		Louisiana	red	Rc	Group1	1E 05
GU261638	1333-02 (134)	O. sativa (red rice)	SH		Missouri	red	Rc	Group1	1E 07
GU261643	81990	O. rufipogon	O. rufipogon		Myanmar	red	Rc	Group2	2C01
GU261645	100904	O. rufipogon	O. rufipogon		Thailand	red	Rc	Group2	2C03
GU261649	104714	O. rufipogon	O. rufipogon		Thailand	red	Rc	Group2	2C08
GU261659	106134	O. rufipogon	O. rufipogon		India	red	Rc	Group2	2D09
GU261661	106346	O. rufipogon	O. rufipogon		Myanmar	red	Rc	Group2	2EO2
DQ885823		O. sativa (Asian)	aromatic	Cuba 65	N/A	white	rc	Group3
GU261555	5857	O. sativa (Asian)	aromatic	DA-13	Bangladesh	white	rc	Group3	2B01
GU261557	12880	O. sativa (Asian)	aromatic	DOM-SOFID	Iran	white	rc	Group3	3A01
GU261558	42469	O. sativa (Asian)	aromatic	ARC-13829	India (N. Kakhimpur)	white	rc	Group3	3A02
GU261559	PI 180060	O. sativa (Asian)	aus	DHALA_SHAITTA	Bangladesh	white	rc	Group3	3A07
DQ885822		O. sativa (Asian)	aus	ARC 10352	N/A	white	rc	Group3	N/A
DQ885813		O. sativa (Asian)	indica	IR64	N/A	white	rc	Group3
DQ885814		O. sativa (Asian)	indica	IR8	N/A	white	rc	Group3
DQ885815		O. sativa (Asian)	indica	Hsia Chioh Keh Tu	N/A	white	rc	Group3
DQ885816		O. sativa (Asian)	indica	Macan Binundok	N/A	white	rc	Group3
DQ885819		O. sativa (Asian)	indica	Arang	N/A	white	rc	Group3
DQ885820		O. sativa (Asian)	indica	Keton Jalumpang	N/A	white	rc	Group3
GU261556	22739	O. sativa (Asian)	indica	Bei Khe	Cambodia	white	rc	Group3	2B02
GU261560	8952	O. sativa (Asian)	indica	RATHUWEE	Sri Lanka	white	rc	Group3	3A08
GU261561	27748	O. sativa (Asian)	indica	Khao Dawk Mali -105	Thailand	white	rc	Group3	3A09
GU261562	46202	O. sativa (Asian)	indica	LalAman	India	white	rc	Group3	3A10
GU261563	27513	O. sativa (Asian)	indica	Dholi Boro	Bangladesh	white	rc	Group3	3A11
GU261564	51250	O. sativa (Asian)	indica	Ai-chiao-hong	China	white	rc	Group3	3A12
GU261565	58930	O. sativa (Asian)	indica	CHHOTE_DHAN	Nepal	white	rc	Group3	3B02
GU261566	43545	O. sativa (Asian)	indica	POPOT-165	Indonesia (E. Kalimantan)	white	rc	Group3	3B03
GU261580	PI 279131	O. sativa (Asian)	indica	DEE_GEO_WOO_GE N	US	white	rc	Group3	3C05
GU261585	2002-51 (98)	O. sativa (Asian)	MIX		Arkansas	white	rc	Group3	1D10
GU261582	104833	O. rufipogon	O. rufipogon		Thailand	mixed red and white	rc	Group3	2C09
GU261583	106168	O. rufipogon	O. rufipogon		Vietnam	mixed red and white	rc	Group3	2D11
GU261584	106169	O. rufipogon	O. rufipogon		Vietnam	mixed red and white	rc	Group3	2D12
GU261647	104501	O. rufipogon	O. rufipogon		India	red	Rc	Group3	2C05
GU261654	105720	O. rufipogon	O. rufipogon		Cambodia	red	Rc	Group3	2D03
GU261660	106321	O. rufipogon	O. rufipogon		Cambodia	red	Rc	Group3	2EO1
GU261665	103821	O. rufipogon(O. nivara)	O. rufipogon(O. nivara)		China	red	Rc	Group3	2FO2
GU261567	1107	O. sativa (Asian)	temperate Japonica	Ta hung ku	China	white	rc	Group3	3B04
GU261568	PI403629	O. sativa (Asian)	temperate Japonica	Kamenoo	Japan	white	rc	Group3	3B05
GU261569	40748	O. sativa (Asian)	temperate Japonica	Nep-Hoa-Vang	Vietnam	white	rc	Group3	3B06
GU261570	PI 392539	O. sativa (Asian)	temperate Japonica	SHOEMED	US	white	rc	Group3	3B07
DQ885805		O. sativa (Asian)	temperate Japonica	Gang dodo	N/A	red	Rc	Group3
DQ885803		O. sativa (Asian)	temperate Japonica	Koshihikari	N/A	white	rc	Group3
DQ885804		O. sativa (Asian)	temperate Japonica	Nipponbare	N/A	white	rc	Group3
GU261571	24225	O. sativa (Asian)	tropical Japonica	Khao Hawm	Thailand	white	rc	Group3	3B08
GU261572	25901	O. sativa (Asian)	tropical Japonica	Mirti	Bangladesh	white	rc	Group3	3B09
GU261573	PI 597044	O. sativa (Asian)	tropical Japonica	KU115	Thailand	white	rc	Group3	3B10
GU261574	43372	O. sativa (Asian)	tropical Japonica	CICIH_BETON	Indonesia (Bali)	white	rc	Group3	3B11
GU261575	43397	O. sativa (Asian)	tropical Japonica	GOTAK_GATIK	Indonesia (C. Java)	white	rc	Group3	3B12
GU261576	CIor 461	O. sativa (Asian)	tropical Japonica	ASSE_Y_PUNG	Philippines (introduced)	white	rc	Group3	3C01
GU261577	2545	O. sativa (Asian)	tropical Japonica	Kotobuki Mochi	Japan	white	rc	Group3	3C02
GU261578	43675	O. sativa (Asian)	tropical Japonica	TREMBESE	Indonesia (East Java)	white	rc	Group3	3C03
DQ885806		O. sativa (Asian)	tropical Japonica	Pado Rata	N/A	red	Rc	Group3
DQ885807		O. sativa (Asian)	tropical Japonica	Huma gadog	N/A	red	Rc	Group3
DQ885808		O. sativa (Asian)	tropical Japonica	Pae Daya Indolobye	N/A	red	Rc	Group3
DQ885796		O. sativa (Asian)	tropical Japonica	Azucena	N/A	white	rc	Group3
DQ885799		O. sativa (Asian)	tropical Japonica	ARIAS	N/A	white	rc	Group3
DQ885800		O. sativa (Asian)	tropical Japonica	Potosí	N/A	white	rc	Group3
DQ885801		O. sativa (Asian)	tropical Japonica	Pare Pulung Cina	N/A	white	rc	Group3
DQ885802		O. sativa (Asian)	tropical Japonica	Jefferson	N/A	white	rc	Group3
GU261544	CIor 1962	O. sativa (US variety)	1900-1929 US tropical japonical	BLUE_ROSE	US	white	rc	Group3	2A02
GU261545	PI 636345	O. sativa (US variety)	1900-1929 US tropical japonical	CAROLINA_GOLD	US	white	rc	Group3	2A03
GU261549	CIor 1206	O. sativa (US variety)	1900-1929 US tropical japonical	DELITUS	US	white	rc	Group3	2A07
GU261551	CIor 2127	O. sativa (US variety)	1900-1929 US tropical japonical	EDITH	US	white	rc	Group3	2A09
GU261553	CIor 1779	O. sativa (US variety)	1900-1929 US tropical japonical	REXORO	US	white	rc	Group3	2A11
GU261554	CIor 7787	O. sativa (US variety)	1930-1959 US tropical japonical	ZENITH	US	white	rc	Group3	2A12
GU261552	CIor 9463	O. sativa (US variety)	1960-1979 US tropical japonical	PALMYRA	US	white	rc	Group3	2A10
GU261543		O. sativa (US variety)	1980-2000 US tropical japonical	BENGAL	US	white	rc	Group3	2A01
GU261548		O. sativa (US variety)	1980-2000 US tropical japonical	CYPRESS	US	white	rc	Group3	2A06
GU261550		O. sativa (US variety)	1980-2000 US tropical japonical	DREW	US	white	rc	Group3	2A08
GU261579	66756	O. sativa (US variety)	1980-2000 US tropical japonical	LEMONT	US	white	rc	Group3	3C04
GU261546		O. sativa (US variety)	2000-2010 US tropical japonical	CL121	US	white	rc	Group3	2A04
GU261547		O. sativa (US variety)	2000-2010 US tropical japonical	CL161	US	white	rc	Group3	2A05
GU261666	105561	O. glumaepatula	O. glumaepatula		Colombia	red	Rc	Outgroup	2F09
GU261667	105670	O. glumaepatula	O. glumaepatula		Brazil	red	Rc	Outgroup	2F10
GU261644	100588	O. rufipogon	O. rufipogon		Taiwan	red	Rc	Other	2C02
GU261646	100916	O. rufipogon	O. rufipogon		China	red	Rc	Other	2C04
GU261648	104599	O. rufipogon	O. rufipogon		Sri Lanka	red	Rc	Other	2C06
GU261652	105568	O. rufipogon	O. rufipogon		Philippines	red	Rc	Other	2D01
GU261653	105711	O. rufipogon	O. rufipogon		indica	red	Rc	Other	2D02
GU261656	106086	O. rufipogon	O. rufipogon		indica	red	Rc	Other	2D06
GU261657	106103	O. rufipogon	O. rufipogon		indica	red	Rc	Other	2D07
GU261658	106122	O. rufipogon	O. rufipogon		indica	red	Rc	Other	2D08
The number of each accession include as follow:
O. rufipogon: 26
O. sativa (US variety): 13
O. sativa (red rice) SH: 24
O. sativa (red rice) BHA: 24
O. sativa (red rice) Mix: 4
O. sativa (red rice) BR: 5
O. sativa (Asian) indica:18
O. sativa (Asian) tropical Japonica: 16
O. sativa (Asian) temperate Japonica:7
O. sativa (Asian) aromatic: 5
O. sativa (Asian) aus: 9
O. glumaepatula: 2
The total number is 153.
