# Supplementary material for: Little White Lies: Pericarp Color Provides Insights into the Origins and Evolution of Southeast Asian Weedy Rice
Source: G3 (Bethesda). 2016 Oct 10;6(12):4105–14. doi: 10.1534/g3.116.035881 (PMC5144979; doi:10.1534/g3.116.035881)
Supplement: Supplemental Material [file supp_g3.116.035881_TableS3.xlsx]

## Sheet: Sheet1
Table S3. Comparison of SNPs differentiating the three Malaysian weedy rice groups identified in Rc phylogenetic analyses. SNPs that are diagnostic of a particular weedy rice group are indicated with a white background. Group 3 weeds that are shaded dark green have red pericarps; the remaining accessions have white pericarps. Red SNPs are those in the 5' region that are unique to MUSC098 among th…
		1	2	3	4	5	6	7	8	9	10	11	12	13	14	15	16	17	18	19	20	21	22	23	24	25	26	27	28	29	30	31	32	33	34	35	36	37	38	39	40	41	42	43	44	45	46	47	48
Nipponbare (japonica) reference genome (MSU 6.0 assembly)																																													6063532
Aligment location (9773 bp)		45	124	199	249	258-259	414	420	462	695	830	839	875	887	892	917	923	926	927	1048	1057	1074	1081-1083	1136	1148	1245-1248	1506	1512	1522	1675	1683	1718	1739	1783	1853-1871	1881	1920	1979	2089	2213-2222	2303	2366-2399	2483	2259	2732	3055	3066	3198-3200	3264
Malaysian weedy rice cluster with Group 1	MUSC225	A	A	T	A	TC	A	T	G	A	T	G	C	A	G	A	C	C	T	C	A	A	TTG	W	W	ATAT	T	T	G	C	C	T	C	T	-------------------	C	G	T	A	CGTCCATGGC	T	----------------------------------	T	T	G	A	C	---	T
	MUSC154	A	A	T	A	TC	A	T	G	A	T	G	C	A	G	A	C	C	T	C	A	A	TTG	W	W	WTAT	T	T	G	C	C	T	C	T	-------------------	C	G	T	A	----------	T	TACGAATCTAAAAAGATGTACATATTTTGATTCG	T	T	G	A	C	AA-	T
	MUSC103	A	A	T	A	TC	A	T	G	A	T	G	C	A	G	A	C	C	T	C	R	A	TTG	W	W	AAAT	T	T	G	C	C	T	C	T	-------------------	C	G	T	A	CGGCCATGGC	T	TACGAATCTAAAAAGATGTACATATTTTGATTCG	T	T	G	A	C	---	T
	MUSC062	A	A	T	A	TC	A	T	G	A	T	G	C	A	G	A	C	C	T	C	R	A	TTK	T	T	TTAT	T	T	G	C	C	T	C	T	GAGGCCGGGGAGTAGTACG	C	G	T	A	CGGCCATGGC	T	----------------------------------	T	T	G	A	C	---	T
	MUSC188	A	A	T	A	TC	A	T	G	A	T	G	C	A	G	A	C	C	T	C	A	A	TTG	W	W	WTAT	T	T	G	C	C	T	C	T	-------------------	C	G	T	A	CGGCCATGGC	T	----------------------------------	T	T	G	A	C	---	T
	MUSC110	M	R	T	A	TC	A	T	G	A	Y	K	C	A	R	R	C	C	T	C	G	A	TAA	K	K	AAAW	T	T	G	M	C	T	C	T	GAGGCCGGGGAGTAGTACG	Y	K	T	W	CGGCCATGGC	T	TACGAATCTAAAAAGATGTACATATTTTGATTCG	K	T	K	T	C	---	Y
	MUSC038	A	A	T	A	TC	A	T	G	A	T	G	C	A	G	A	C	C	T	C	A	A	TTG	W	W	WTAT	T	T	G	C	C	T	C	T	GAGGCCGGGGAGTAGTACG	C	G	T	A	CGGCCATGGC	T	----------------------------------	T	T	G	T	C	---	T
	MUSC146	A	A	T	A	TC	A	T	G	A	T	G	C	A	G	A	C	C	T	C	A	A	TTR	T	T	AAAT	T	T	G	C	C	T	C	T	-------------------	C	G	T	A	----------	T	----------------------------------	T	T	G	T	C	---	T
	MUSC142	A	A	T	A	TC	A	T	G	A	T	G	C	A	G	A	C	C	T	C	A	A	TTG	W	W	AWAT	T	T	G	C	C	T	C	T	-------------------	C	G	T	A	----------	T	----------------------------------	T	T	G	T	C	---	T
	MUSC132	C	A	T	A	TC	A	T	G	A	T	G	C	A	G	A	C	C	T	C	A	A	TTG	W	W	ATAT	T	T	G	C	C	T	C	T	-------------------	C	G	T	A	----------	T	----------------------------------	T	T	G	T	C	---	T
	MUSC177	A	A	T	A	TC	A	T	G	A	T	G	C	A	G	A	C	C	T	C	A	A	TTG	W	T	TTAT	T	T	G	C	C	T	C	T	-------------------	C	G	T	A	CGGCCATGGC	T	----------------------------------	T	T	G	T	C	---	T
	MUSC143	A	A	T	A	TC	A	T	G	A	T	G	C	A	G	A	C	C	T	C	A	A	TTG	W	W	TTAT	T	T	G	C	C	T	C	T	-------------------	C	G	T	A	----------	T	----------------------------------	T	T	G	T	C	---	T
	MUSC052	A	A	T	A	TC	A	T	G	A	T	G	C	A	G	A	C	C	T	C	A	A	TTG	T	W	AAAT	T	T	G	C	C	T	C	T	-------------------	C	G	T	A	CGGCCATGGC	T	----------------------------------	T	T	G	T	C	---	T
	MUSC134	A	A	T	A	TC	A	T	G	A	T	G	C	A	G	A	C	C	T	C	A	A	TTG	W	W	WTAT	T	T	G	C	C	T	C	T	-------------------	C	G	T	A	----------	T	----------------------------------	T	T	G	T	C	---	T
	MUSC055	A	A	T	A	TC	A	T	G	A	T	G	C	A	G	A	C	C	T	C	A	A	TTG	W	T	TTAT	T	T	G	C	C	T	C	T	-------------------	C	G	T	A	----------	T	----------------------------------	T	T	G	T	C	---	T
	MUSC065	A	A	T	A	TC	A	T	G	A	T	G	C	A	G	A	C	C	T	C	W	A	TTG	T	K	TTAT	T	T	G	C	C	T	C	T	-------------------	C	G	T	A	----------	T	----------------------------------	T	T	G	T	C	---	T
	MUSC114	A	A	T	A	TC	A	T	G	A	T	G	C	A	G	A	C	C	T	C	A	A	TTG	W	W	TTAT	T	T	G	C	C	T	C	T	GAGGCCGGGGAGTAGTACG	C	G	T	A	----------	T	----------------------------------	T	T	G	T	C	---	T
	MUSC079	A	A	T	A	TC	A	T	G	A	T	G	C	A	G	A	C	C	T	C	A	A	TTG	W	W	ATAT	T	T	G	C	C	T	C	T	GAGGCCGGGGAGTAGTACG	C	G	T	A	----------	T	----------------------------------	T	T	G	T	C	---	T
	MUSC232	A	A	T	A	TC	T	T	G	A	T	G	C	A	G	G	T	C	T	C	G	T	TTG	W	T	AAAT	T	T	T	C	C	T	C	T	-------------------	T	G	C	A	----------	T	----------------------------------	G	T	G	T	C	---	T
	MUSC067	C	G	T	A	TC	A	T	S	C	T	G	C	A	G	G	C	T	T	T	G	W	TTW	K	K	ATAT	T	T	T	C	C	T	C	C	GAGGCCGGGGAGTAGTACG	T	G	T	T	----------	C	----------------------------------	G	T	G	T	C	AAA	C
	MUSC141	A	A	T	A	TC	A	T	G	A	T	G	C	A	G	G	C	T	T	T	G	A	TTT	T	K	TTAT	T	T	G	C	G	T	C	C	-------------------	T	G	C	A	CGGCCATGGC	C	----------------------------------	G	T	G	T	C	---	C
	MUSC122	A	A	T	A	TC	A	T	G	A	T	G	C	A	G	G	C	T	T	T	G	A	TTT	T	T	TTAT	T	T	G	C	G	T	C	C	GAGGCCGGGGAGTAGTACG	T	G	C	A	----------	C	----------------------------------	G	T	G	T	C	AAA	C
	MUSC128	A	A	T	A	TC	A	T	G	A	T	G	C	A	G	G	C	T	T	T	G	A	TAA	K	K	AWAT	T	T	G	C	G	T	C	C	GAGGCCGGGGAGTAGTACG	T	G	C	A	----------	C	----------------------------------	G	T	G	T	C	AAA	C
	MUSC145	A	A	T	A	TC	A	T	G	A	T	G	C	A	G	G	C	T	T	T	G	A	TTT	T	T	ATAT	T	T	G	C	G	T	C	C	GAGGCCGGGGAGTAGTACG	T	G	C	A	----------	C	----------------------------------	G	T	G	T	C	AAA	C
	MUSC136	A	A	T	A	TC	A	T	G	A	T	G	C	A	G	G	C	T	T	T	G	A	TTT	K	K	AAAT	T	T	G	C	G	T	C	C	GAGGCCGGGGAGTAGTACG	T	G	C	A	----------	C	----------------------------------	G	T	G	T	C	AAA	C
	MUSC161	A	A	T	A	TC	A	T	G	A	T	G	C	A	G	G	C	T	T	T	G	A	TTT	T	T	ATAT	T	T	G	C	G	T	C	C	-------------------	T	G	C	A	----------	C	----------------------------------	G	T	G	T	C	AAA	C
	MUSC081	A	A	T	A	TC	A	T	G	C	T	G	T	T	G	G	C	C	T	C	G	T	-KG	T	T	ATAT	T	-	G	C	C	C	C	T	-------------------	C	G	T	A	CGGCCATGGC	T	TACGAATCTAAAAAGATGTACATATTTTGATTCG	G	T	G	T	C	---	T
	MUSC237	C	A	T	A	TC	A	T	G	C	T	G	T	T	G	G	C	C	T	C	G	W	TTG	T	T	AAAT	K	T	G	C	C	C	C	T	-------------------	C	G	T	A	CGGCCATGGC	T	TACGAATCTAAAAAGATGTACATATTTTGATTCG	G	T	G	T	C	---	T
	MUSC234	A	A	T	A	TC	A	T	G	C	T	G	T	T	G	G	C	C	T	C	G	T	-TG	T	T	WTAT	K	T	G	C	C	C	C	T	-------------------	C	G	T	A	CGGCCATGGC	T	----------------------------------	G	T	G	T	C	---	T
	MUSC171	A	A	T	A	TC	A	T	G	C	T	G	T	T	G	G	C	C	T	C	G	T	T-G	T	T	WTAT	K	T	G	C	C	C	C	T	-------------------	C	G	T	A	CGGCCATGGC	T	----------------------------------	G	T	G	T	C	---	T
	MUSC178	A	A	T	A	TC	A	T	G	C	T	G	T	T	G	G	C	C	T	C	G	W	TTG	T	T	ATAT	T	-	G	C	C	C	C	T	-------------------	C	G	T	A	CGGCCATGGC	T	----------------------------------	G	T	G	T	C	---	T
	MUSC235	A	A	T	A	TC	A	T	G	C	T	G	T	T	G	G	C	C	T	C	G	T	-TG	T	T	TTAT	K	T	G	C	C	C	C	T	-------------------	C	G	T	A	CGGCCATGGC	T	----------------------------------	G	T	G	T	C	---	T
Malaysian weedy rice cluster with Group 2	MUSC138	C	G	T	C	TC	A	T	G	C	T	G	C	A	G	G	C	C	T	C	G	A	T-A	K	K	NTAT	T	T	G	C	C	T	A	C	GAGGCCGGGGAGTAGTACG	T	G	T	A	----------	T	----------------------------------	G	T	G	T	C	AA-	C
	MUSC187	A	A	T	A	TC	A	T	S	A	T	G	C	A	G	G	C	C	T	C	G	A	TTA	T	K	AAAT	T	T	G	C	C	T	C	T	-------------------	C	G	T	A	----------	T	----------------------------------	G	T	G	T	T	A--	C
	MUSC023	A	A	T	A	TC	A	T	G	A	T	G	T	A	G	G	C	T	T	C	A	A	TTG	K	K	TTAT	T	T	G	C	C	T	C	C	GAGGCCGGGGAGTAGTACG	T	G	C	A	CGGCCATGGC	T	----------------------------------	G	T	G	T	T	---	C
	MUSC026	C	G	A	A	TC	A	G	G	A	T	G	C	A	A	G	C	C	T	C	A	A	TTG	W	T	AWAT	T	T	G	C	C	C	C	T	GAGGCCGGGGAGTAGTACG	T	G	C	A	CGGCCATGGC	T	----------------------------------	G	T	G	T	C	---	C
	MUSC007	A	A	T	A	T-	A	R	G	C	T	G	C	A	G	G	C	C	C	C	G	A	TYA	G	G	AAAR	T	T	G	C	G	T	A	C	GAGGCCGGGGAGTAGTACG	T	G	T	A	CGGCCATGGC	T	----------------------------------	G	C	G	T	C	---	C
	MUSC072	A	A	T	A	Y-	A	G	G	C	T	G	C	A	G	G	C	C	C	C	G	A	TYA	G	G	AAAA	T	T	G	C	G	T	A	C	GAGGCCGGGGAGTAGTACG	T	G	T	A	----------	T	TACGAATCTAAAAAGATGTACATATTTTGATTCG	G	C	G	T	C	---	C
	MUSC060	A	A	T	A	T-	A	R	G	C	T	G	C	A	G	G	C	C	C	C	G	A	TYA	G	G	AAAA	T	T	G	C	G	T	A	C	GAGGCCGGGGAGTAGTACG	T	G	T	A	----------	T	----------------------------------	G	C	G	T	C	---	C
Malaysian weedy rice cluster with Group 3	MUSC017	M	R	T	A	TC	A	T	G	A	Y	K	C	A	R	R	C	C	T	C	R	A	TTG	K	K	AAAW	T	T	G	M	C	T	C	T	GAGGCCGGGGAGTAGTACG	Y	K	T	W	CGGCCATGGC	T	TACGAATCTAAAAAGATGTACATATTTTGATTCG	K	T	K	T	C	---	Y
	MUSC117	C	R	T	A	TC	A	T	G	A	Y	K	C	A	R	R	C	C	T	C	G	A	TTG	K	K	AAAW	T	T	G	M	C	T	C	T	GAGGCCGGGGAGTAGTACG	Y	K	T	W	CGGCCATGGC	T	TACGAATCTAAAAAGATGTACATATTTTGATTCG	K	T	K	T	C	---	Y
	MUSC150	M	R	T	A	TC	A	T	G	A	Y	K	C	A	R	R	C	C	T	C	R	A	TWA	G	R	AAAW	T	T	G	M	C	T	C	T	GAGGCCGGGGAGTAGTACG	Y	K	T	W	CGGCCATGGC	T	TACGAATCTAAAAAGATGTACATATTTTGATTCG	K	T	K	T	C	---	Y
	MUSC086	C	G	W	A	TC	A	K	G	A	Y	K	C	A	A	G	C	C	T	C	R	A	TAA	K	G	AAAW	T	T	G	M	C	Y	C	T	GAGGCCGGGGAGTAGTACG	T	K	Y	W	CGGCCATGGC	T	TACGAATCTAAAAAGATGTACATATTTTGATTCG	G	T	K	T	C	AAA	C
	MUSC098	A	A	T	A	TC	A	T	G	A	T	G	C	A	G	A	C	C	T	C	A	A	TTG	W	W	ATAT	T	T	G	C	C	T	C	T	-------------------	C	G	T	A	CGGCCATGGC	T	TACGAATCTAAAAAGATGTACATATTTTGATTCG	G	T	T	T	C	---	C
	MUSC069	C	G	T	A	TC	A	T	G	A	C	T	C	A	A	G	C	C	T	C	G	A	TAA	G	G	AAAA	T	T	G	A	C	T	C	T	GAGGCCGGGGAGTAGTACG	T	T	T	T	CGGCCATGGC	T	TACGAATCTAAAAAGATGTACATATTTTGATTCG	G	T	T	T	C	---	C
	MUSC100	C	G	T	A	TC	A	T	G	A	C	T	C	A	A	G	C	C	T	C	G	A	TAA	G	G	AAAA	T	T	G	A	C	T	C	T	GAGGCCGGGGAGTAGTACG	T	T	T	T	CGGCCATGGC	T	TACGAATCTAAAAAGATGTACATATTTTGATTCG	G	T	T	T	C	---	C
	MUSC032	C	G	T	A	TC	A	T	G	A	C	T	C	A	A	G	C	C	T	C	G	A	TAA	G	G	AAAA	T	T	G	A	C	T	C	T	GAGGCCGGGGAGTAGTACG	T	T	T	T	CGGCCATGGC	T	TACGAATCTAAAAAGATGTACATATTTTGATTCG	G	T	T	T	C	---	C
	MUSC012	C	G	T	A	TC	A	T	G	A	C	T	C	A	A	G	C	C	T	C	G	A	TAA	G	G	AAAA	T	T	G	A	C	T	C	T	GAGGCCGGGGAGTAGTACG	T	T	T	T	CGGCCATGGC	T	TACGAATCTAAAAAGATGTACATATTTTGATTCG	G	T	T	T	C	---	C
	MUSC106	C	G	T	A	TC	A	T	G	A	C	T	C	A	A	G	C	C	T	C	G	A	TAA	G	G	AAAA	T	T	G	A	C	T	C	T	GAGGCCGGGGAGTAGTACG	T	T	T	T	CGGCCATGGC	T	TACGAATCTAAAAAGATGTACATATTTTGATTCG	G	T	T	T	C	---	C
	MUSC001	C	G	T	A	TC	A	T	G	A	C	T	C	A	A	G	C	C	T	C	G	A	TAA	G	G	AAAA	T	T	G	A	C	T	C	T	GAGGCCGGGGAGTAGTACG	T	T	T	T	CGGCCATGGC	T	TACGAATCTAAAAAGATGTACATATTTTGATTCG	G	T	T	T	C	---	C
	MUSC043	C	G	T	A	TC	A	T	G	A	C	T	C	A	A	G	C	C	T	C	G	A	TAA	G	G	AAAA	T	T	G	A	C	T	C	T	GAGGCCGGGGAGTAGTACG	T	T	T	T	CGGCCATGGC	T	TACGAATCTAAAAAGATGTACATATTTTGATTCG	G	T	T	T	C	---	C
	MUSC119	C	G	T	A	TC	A	T	G	A	C	T	C	A	A	G	C	C	T	C	G	A	TAA	G	G	AAAA	T	T	G	A	C	T	C	T	GAGGCCGGGGAGTAGTACG	T	T	T	T	CGGCCATGGC	T	TACGAATCTAAAAAGATGTACATATTTTGATTCG	G	T	T	T	C	---	C
[truncated: 66 more columns]
