# Supplementary material for: Little White Lies: Pericarp Color Provides Insights into the Origins and Evolution of Southeast Asian Weedy Rice
Source: G3 (Bethesda). 2016 Oct 10;6(12):4105–14. doi: 10.1534/g3.116.035881 (PMC5144979; doi:10.1534/g3.116.035881)
Supplement: Supplemental Material [file supp_g3.116.035881_TableS4.xlsx]

## Sheet: Table S4
Table S4 Comparison of variants within the Rc coding region and predicted amino acid sequences among three rice groups identified in Rc phylogenetic analyses.
		1	1	2	2	3	3	4	4	5	5	6	6	7	7	8	8	9	9	10	10	11	11	12	12	13	13	14	14	15	15	16	16	17	17	18	18	19	19	20	20	21	21	22	22	23	23	24	24
		SNP	AA	SNP	AA	SNP	Aa	SNP	AA	SNP	AA	SNP	AA	SNP	AA	SNP	AA	SNP	AA	SNP	AA	SNP	AA	SNP	AA	SNP	AA	SNP	AA	SNP	AA	SNP	AA	SNP	AA	SNP	AA	SNP	AA	SNP	AA	SNP	AA	SNP	AA	SNP	AA	SNP	AA
		bHLH-MYC_N																													BHLH (basic helix-loop-helix)
	Position (bp)	21	7	64	22	120	40	345	115	473	158	612	204	653	218	681	227	684	228	865	289	918	306	1050	350	1059	353	1212	404	1221	407	1429 - 1442 (14 bp)	477-481	1670	557	1702	568	1737	579	1758	586	1858-1872	620-624	1950	650	1989	663	2026 - 2034	676-678
Malaysian weedy Group 3	153 MUSC098	A	Q	A	S	G	G	T	A	C	A	G	R	C	T	A	P	C	V	C	Q	A	I	A	L	A	Q	G	Q	G	M	14 bp deletion	stop	C	S	T	S	G	A	T	N	GG- - - - - - - - - - - -T	G	T	G	T	V	CAAATGCAG	QMQ
	153 MUSC069	T	H	A	S	G	G	T	A	C	A	G	R	C	T	A	P	C	V	C	Q	A	I	A	L	A	Q	G	Q	G	M	14 bp deletion	stop	C	S	T	S	G	A	T	N	GG- - - - - - - - - - - -T	G	T	G	T	V	CAAATGCAG	QMQ
	159 MUSC100	T	H	A	S	G	G	T	A	C	A	G	R	C	T	A	P	C	V	C	Q	A	I	A	L	A	Q	G	Q	G	M	14 bp deletion	stop	C	S	T	S	G	A	T	N	GG- - - - - - - - - - - -T	G	T	G	T	V	CAAATGCAG	QMQ
	144 MUSC032	T	H	A	S	G	G	T	A	C	A	G	R	C	T	A	P	C	V	C	Q	A	I	A	L	A	Q	G	Q	G	M	ACGCGAAAAGTCGGT	TRKVG	C	S	T	S	G	A	T	N	GG- - - - - - - - - - - -T	G	T	G	T	V	CAAATGCAG	QMQ
	140 MUSC012	T	H	A	S	G	G	T	A	C	A	G	R	C	T	A	P	C	V	C	Q	A	I	A	L	A	Q	G	Q	G	M	14 bp deletion	stop	C	S	T	S	G	A	T	N	GG- - - - - - - - - - - -T	G	T	G	T	V	CAAATGCAG	QMQ
	161 MUSC106	T	H	A	S	G	G	T	A	C	A	G	R	C	T	A	P	C	V	C	Q	A	I	A	L	A	Q	G	Q	G	M	14 bp deletion	stop	C	S	T	S	G	A	T	N	GG- - - - - - - - - - - -T	G	T	G	T	V	CAAATGCAG	QMQ
	138 MUSC001	T	H	A	S	G	G	T	A	C	A	G	R	C	T	A	P	C	V	C	Q	A	I	A	L	A	Q	G	Q	G	M	14 bp deletion	stop	C	S	T	S	G	A	T	N	GG- - - - - - - - - - - -T	G	T	G	T	V	CAAATGCAG	QMQ
	146 MUSC 043	T	H	A	S	G	G	T	A	C	A	G	R	C	T	A	P	C	V	C	Q	A	I	A	L	A	Q	G	Q	G	M	14 bp deletion	stop	C	S	T	S	G	A	T	N	GG- - - - - - - - - - - -T	G	T	G	T	V	CAAATGCAG	QMQ
	165 MUSC 119	T	H	A	S	G	G	T	A	C	A	G	R	C	T	A	P	C	V	C	Q	A	I	A	L	A	Q	G	Q	G	M	14 bp deletion	stop	C	S	T	S	G	A	T	N	GG- - - - - - - - - - - -T	G	T	G	T	V	CAAATGCAG	QMQ
	141 MUSC017	w	H	A	S	G	G	k	A	C	A	G	R	C	T	A	P	C	V	C	Q	R	I	A	L	A	Q	R	Q	G	M	ACGCGAAAAGTCGGT	TRKVG	C	S	T	S	G	A	T	N	GG- - - - - - - - - - - -T	G	Y	G	Y	V	CAAATGCAG	QMQ
	164 MUSC117	w	H	A	S	G	G	k	A	C	A	G	R	C	T	A	P	C	V	C	Q	R	I	A	L	A	Q	R	Q	G	M	ACGCGAAAAGTCGGT	TRKVG	C	S	T	S	G	A	T	N	GG- - - - - - - - - - - -T	G	Y	G	Y	V	CAAATGCAG	QMQ
	177 MUSC150	w	H	A	S	G	G	k	A	C	A	G	R	C	T	A	P	C	V	C	Q	R	I	A	L	A	Q	R	Q	G	M	ACGCGAAAAGTCGGT	TRKVG	C	S	T	S	G	A	T	N	GG- - - - - - - - - - - -T	G	Y	G	Y	V	CAAATGCAG	QMQ
	157 MUSC086	w	H	A	S	G	G	k	A	C	A	G	R	C	T	A	P	Y	V	C	Q	R	I	A	L	A	Q	R	Q	G	M	ACGCGAAAAGTCGGT	TRKVG	C	S	T	S	G	A	T	N	GG- - - - - - - - - - - -T	G	Y	G	Y	V	CAAATGCAG	QMQ
O. rufipogon Group 3	GU261584 mix (red or white )	A	Q	A	S	G	G	T	A	C	A	G	R	C	T	A	P	C	V	C	Q	A	I	A	L	A	Q	G	Q	G	M	14 bp deletion	stop	C	S	T	S	G	A	T	N	GG- - - - - - - - - - - -T	G	T	G	T	V	CAAATGCAG	QMQ
	217	A	Q	A	S	G	G	G	A	C	A	G	R	C	T	A	P	C	V	C	Q	A	I	A	L	A	Q	A	Q	G	M	NA	NA	C	S	T	S	G	A	T	N	GG- - - - - - - - - - - -T	G	C	G	C	V	CAAATGCAG	QMQ
	GU261654	A	Q	A	S	G	G	G	A	C	A	G	R	C	T	A	P	C	V	C	Q	A	I	A	L	A	Q	A	Q	G	M	ACGCGAAAAGTCGGT	TRKVG	C	S	T	S	G	A	T	N	GGCGGCGG- - - - - -T	GGG	C	G	C	V	CA- - - - - -G	Q
	GU261583 mix (red or white )	A	Q	A	S	G	G	T	A	C	A	G	R	C	T	A	P	C	V	C	Q	A	I	A	L	A	Q	G	Q	G	M	14 bp deletion	stop	C	S	T	S	G	A	T	N	GG- - - - - - - - - - - -T	G	T	G	T	V	CAAATGCAG	QMQ
	or44	A	Q	A	S	G	G	T	A	C	A	G	R	C	T	A	P	C	V	C	Q	A	I	A	L	A	Q	G	Q	G	M	NA	NA	C	S	T	S	G	A	T	N	GG- - - - - - - - - - - -T	G	T	G	T	V	CAAATGCAG	QMQ
	GU261665	W	Q	A	S	G	G	T	A	C	A	G	R	C	T	A	P	C	V	C	Q	A	I	A	L	A	Q	G	Q	G	M	ACGCGAAAAGTCGGT	TRKVG	C	S	T	S	G	A	T	N	GG- - - - - - - - - - - -T	G	T	G	Y	V	CAAATGCAG	QMQ
	or33	W	Q	W	S	G	G	G	A	C	A	G	R	C	T	A	P	C	V	C	Q	A	I	A	L	A	Q	A	Q	G	M	NA	NA	C	S	T	S	G	A	T	N	GG- - - - - - - - - - - -T	G	T	G	C	V	CAAATGCAG	QMQ
	211	W	Q	W	S	G	G	T	A	C	A	G	R	C	T	A	P	C	V	C	Q	A	I	A	L	A	Q	G	Q	G	M	NA	NA	C	S	T	S	G	A	T	N	GG- - - - - - - - - - - -T	G	T	G	Y	V	CAAATGCAG	QMQ
	GU261660	W	Q	A	S	G	G	T	A	C	A	G	R	C	T	A	P	C	V	C	Q	R	I	A	L	A	Q	R	Q	G	M	ACGCGAAAAGTCGGT	TRKVG	C	S	T	S	G	A	T	N	GG- - - - - - - - - - - -T	G	Y	G	Y	V	CA- - - - - -G	Q
	187	W	Q	A	S	G	G	K	A	C	A	G	R	C	T	A	P	C	V	C	Q	R	I	A	L	A	Q	R	Q	G	M	NA	NA	C	S	T	S	G	A	T	N	GG- - - - - - - - - - - -T	G	Y	G	Y	V	CAAATGCAG	QMQ
	188	T	H	A	S	G	G	T	A	C	A	G	R	C	T	A	P	C	V	C	Q	A	I	A	L	A	Q	G	Q	G	M	NA	NA	C	S	T	S	G	A	T	N	GG- - - - - - - - - - - -T	G	T	G	T	V	CAAATGCAG	QMQ
	214	T	H	A	S	G	G	T	A	C	A	G	R	C	T	A	P	C	V	C	Q	A	I	A	L	A	Q	G	Q	G	M	NA	NA	C	S	T	S	G	A	T	N	GG- - - - - - - - - - - -T	G	T	G	T	V	CAAATGCAG	QMQ
	250	T	H	T	C	G	G	K	A	C	A	G	R	C	T	A	P	C	V	C	Q	A	I	A	L	A	Q	A	Q	G	M	NA	NA	C	S	T	S	G	A	T	N	GG- - - - - - - - - - - -T	G	T	G	C	V	CAAATGCAG	QMQ
	GU261647	T	H	T	C	G	G	G	A	C	A	G	R	C	T	A	P	C	V	C	Q	A	I	A	L	A	Q	A	Q	G	M	ACGCGAAAAGTCGGT	TRKVG	C	S	T	S	G	A	T	N	GG- - - - - - - - - - - -T	G	T	G	C	V	CA- - - - - -G	Q
	GU261582 mix (red or white)	T	H	A	S	G	G	T	A	C	A	G	R	C	T	A	P	C	V	C	Q	A	I	A	L	A	Q	G	Q	G	M	14 bp deletion	stop	C	S	T	S	G	A	T	N	GG- - - - - - - - - - - -T	G	T	G	T	V	CAAATGCAG	QMQ
	221	T	H	T	C	G	G	T	A	C	A	G	R	C	T	A	P	C	V	C	Q	A	I	A	L	A	Q	G	Q	G	M	NA	NA	C	S	T	S	G	A	T	N	GG- - - - - - - - - - - -T	G	T	G	C	V	CAAATGCAG	QMQ
	223	T	H	A	S	G	G	T	A	C	A	G	R	C	T	A	P	C	V	C	Q	A	I	A	L	A	Q	G	Q	G	M	NA	NA	C	S	T	S	G	A	T	N	GG- - - - - - - - - - - -T	G	T	G	T	V	CAAATGCAG	QMQ
Indica Group 3	197 Elite indica	T	H	A	S	G	G	T	A	C	A	G	R	C	T	A	P	C	V	C	Q	A	I	A	L	A	Q	G	Q	G	M	NA	NA	C	S	T	S	G	A	T	N	GG- - - - - - - - - - - -T	G	T	G	T	V	CAAATGCAG	QMQ
	198 Elite indica	T	H	A	S	G	G	T	A	C	A	G	R	C	T	A	P	C	V	C	Q	A	I	A	L	A	Q	G	Q	G	M	NA	NA	C	S	T	S	G	A	T	N	GG- - - - - - - - - - - -T	G	T	G	T	V	CAAATGCAG	QMQ
	199 Elite indica	T	H	A	S	G	G	T	A	C	A	G	R	C	T	A	P	C	V	C	Q	A	I	A	L	A	Q	G	Q	G	M	NA	NA	C	S	T	S	G	A	T	N	GG- - - - - - - - - - - -T	G	T	G	T	V	CAAATGCAG	QMQ
	200 Elite indica	T	H	A	S	G	G	T	A	C	A	G	R	C	T	A	P	C	V	C	Q	A	I	A	L	A	Q	G	Q	G	M	NA	NA	C	S	T	S	G	A	T	N	GG- - - - - - - - - - - -T	G	T	G	T	V	CAAATGCAG	QMQ
	238 LD indica cultivar	T	H	A	S	G	G	T	A	C	A	G	R	C	T	A	P	C	V	C	Q	A	I	A	L	A	Q	G	Q	G	M	NA	NA	C	S	T	S	G	A	T	N	GG- - - - - - - - - - - -T	G	T	G	T	V	CAAATGCAG	QMQ
	231 LD indica cultivar	T	H	A	S	G	G	T	A	C	A	G	R	C	T	A	P	C	V	C	Q	A	I	A	L	A	Q	G	Q	G	M	NA	NA	C	S	T	S	G	A	T	N	GGCGG- - - - - - - - -T	GG	T	G	T	V	CAAATGCAG	QMQ
	233 LD indica cultivar	T	H	A	S	G	G	T	A	C	A	G	R	C	T	A	P	C	V	C	Q	A	I	A	L	A	Q	G	Q	G	M	NA	NA	C	S	T	S	G	A	T	N	GG- - - - - - - - - - - -T	G	T	G	T	V	CAAATGCAG	QMQ
	sin03 indica cultivar	T	H	A	S	G	G	T	A	C	A	G	R	C	T	A	P	C	V	C	Q	A	I	A	L	A	Q	G	Q	G	M	NA	NA	C	S	T	S	G	A	T	N	GG- - - - - - - - - - - -T	G	T	G	T	V	CAAATGCAG	QMQ
	sin04 indica cultivar	A	Q	A	S	G	G	T	A	C	A	G	R	C	T	A	P	C	V	C	Q	A	I	A	L	A	Q	G	Q	G	M	NA	NA	C	S	T	S	G	A	T	N	GG- - - - - - - - - - - -T	G	T	G	T	V	CAAATGCAG	QMQ
	sin09 indica cultivar	T	H	A	S	G	G	T	A	C	A	G	R	C	T	A	P	C	V	C	Q	A	I	A	L	A	Q	G	Q	G	M	NA	NA	C	S	T	S	G	A	T	N	GG- - - - - - - - - - - -T	G	T	G	T	V	CAAATGCAG	QMQ
	sin11 indica cultivar	A	Q	A	S	G	G	T	A	C	A	G	R	C	T	A	P	C	V	C	Q	A	I	A	L	A	Q	G	Q	G	M	NA	NA	C	S	T	S	G	A	T	N	GG- - - - - - - - - - - -T	G	T	G	T	V	CAAATGCAG	QMQ
	sin15 indica cultivar	A	Q	A	S	G	G	T	A	C	A	G	R	C	T	A	P	C	V	C	Q	A	I	A	L	A	Q	G	Q	G	M	NA	NA	C	S	T	S	G	A	T	N	GG- - - - - - - - - - - -T	G	T	G	T	V	CAAATGCAG	QMQ
	sin19 indica cultivar	T	H	A	S	G	G	T	A	C	A	G	R	C	T	A	P	C	V	C	Q	A	I	A	L	A	Q	G	Q	G	M	NA	NA	C	S	T	S	G	A	T	N	GG- - - - - - - - - - - -T	G	T	G	T	V	CAAATGCAG	QMQ
	sin22 indica cultivar	A	Q	A	S	G	G	T	A	C	A	G	R	C	T	A	P	C	V	C	Q	A	I	A	L	A	Q	G	Q	G	M	NA	NA	C	S	T	S	G	A	T	N	GG- - - - - - - - - - - -T	G	T	G	T	V	CAAATGCAG	QMQ
	sin24 indica cultivar	T	H	A	S	G	G	T	A	C	A	G	R	C	T	A	P	C	V	C	Q	A	I	A	L	A	Q	G	Q	G	M	NA	NA	C	S	T	S	G	A	T	N	GG- - - - - - - - - - - -T	G	T	G	T	V	CAAATGCAG	QMQ
	sin25 indica cultivar	A	Q	A	S	G	G	T	A	C	A	G	R	C	T	A	P	C	V	C	Q	A	I	A	L	A	Q	G	Q	G	M	NA	NA	C	S	T	S	G	A	T	N	GG- - - - - - - - - - - -T	G	T	G	T	V	CAAATGCAG	QMQ
	sin27 indica cultivar	T	H	A	S	G	G	T	A	C	A	G	R	C	T	A	P	C	V	C	Q	A	I	A	L	A	Q	G	Q	G	M	NA	NA	C	S	T	S	G	A	T	N	GG- - - - - - - - - - - -T	G	T	G	T	V	CAAATGCAG	QMQ
	sin33 indica cultivar	T	H	A	S	G	G	T	A	C	A	G	R	C	T	A	P	C	V	C	Q	A	I	A	L	A	Q	G	Q	G	M	NA	NA	C	S	T	S	G	A	T	N	GG- - - - - - - - - - - -T	G	T	G	T	V	CAAATGCAG	QMQ
	sin41 indica cultivar	T	H	A	S	G	G	T	A	C	A	G	R	C	T	A	P	C	V	C	Q	A	I	A	L	A	Q	G	Q	G	M	NA	NA	C	S	?	X	G	A	T	N	GG- - - - - - - - - - - -T	G	T	G	T	V	CAAATGCAG	QMQ
	sin43 indica cultivar	T	H	A	S	G	G	T	A	C	A	G	R	C	T	A	P	C	V	C	Q	A	I	A	L	A	Q	G	Q	G	M	NA	NA	C	S	T	S	G	A	T	N	GG- - - - - - - - - - - -T	G	T	G	T	V	CAAATGCAG	QMQ
	DQ885813 indica	NA	NA	NA	NA	G	G	T	A	C	A	G	R	C	T	A	P	C	V	C	Q	A	I	A	L	A	Q	G	Q	G	M	14 bp deletion	stop	C	S	T	S	G	A	T	N	GG- - - - - - - - - - - -T	G	T	G	T	V	CAAATGCAG	QMQ
	DQ885814 indica	NA	NA	NA	NA	G	G	T	A	C	A	G	R	C	T	A	P	C	V	C	Q	A	I	A	L	A	Q	G	Q	G	M	14 bp deletion	stop	C	S	T	S	G	A	T	N	GG- - - - - - - - - - - -T	G	T	G	T	V	CAAATGCAG	QMQ
	DQ885815 indica	NA	NA	NA	NA	G	G	T	A	C	A	G	R	C	T	A	P	C	V	C	Q	A	I	A	L	A	Q	G	Q	G	M	14 bp deletion	stop	C	S	T	S	G	A	T	N	GG- - - - - - - - - - - -T	G	T	G	T	V	CAAATGCAG	QMQ
	DQ885816 indica	NA	NA	NA	NA	G	G	T	A	C	A	G	R	C	T	A	P	C	V	C	Q	A	I	A	L	A	Q	G	Q	G	M	14 bp deletion	stop	C	S	T	S	G	A	T	N	GG- - - - - - - - - - - -T	G	T	G	T	V	CAAATGCAG	QMQ
	DQ885819 indica	NA	NA	NA	NA	G	G	T	A	C	A	G	R	C	T	A	P	C	V	C	Q	A	I	A	L	A	Q	G	Q	G	M	14 bp deletion	stop	C	S	T	S	G	A	T	N	GG- - - - - - - - - - - -T	G	T	G	T	V	CAAATGCAG	QMQ
	GU261556 indica	A	Q	A	S	G	G	T	A	C	A	G	R	C	T	A	P	C	V	C	Q	A	I	A	L	A	Q	G	Q	G	M	14 bp deletion	stop	C	S	T	S	G	A	T	N	GG- - - - - - - - - - - -T	G	T	G	T	V	CAAATGCAG	QMQ
	DQ885820 indica	NA	NA	NA	NA	G	G	T	A	C	A	G	R	C	T	A	P	C	V	C	Q	A	I	A	L	A	Q	G	Q	G	M	14 bp deletion	stop	C	S	T	S	G	A	T	N	GG- - - - - - - - - - - -T	G	T	G	T	V	CAAATGCAG	QMQ
	GU261560 indica	T	H	A	S	G	G	T	A	C	A	G	R	C	T	A	P	C	V	C	Q	A	I	A	L	A	Q	G	Q	G	M	14 bp deletion	stop	C	S	T	S	G	A	T	N	GG- - - - - - - - - - - -T	G	T	G	T	V	CAAATGCAG	QMQ
	GU261561 indica	T	H	A	S	G	G	T	A	C	A	G	R	C	T	A	P	C	V	C	Q	A	I	A	L	A	Q	G	Q	G	M	14 bp deletion	stop	C	S	T	S	G	A	T	N	GG- - - - - - - - - - - -T	G	T	G	T	V	CAAATGCAG	QMQ
	GU261562 indica	T	H	A	S	G	G	T	A	C	A	G	R	C	T	A	P	C	V	C	Q	A	I	A	L	A	Q	G	Q	G	M	14 bp deletion	stop	C	S	T	S	G	A	T	N	GG- - - - - - - - - - - -T	G	T	G	T	V	CAAATGCAG	QMQ
	GU261563 indica	A	Q	A	S	G	G	T	A	C	A	G	R	C	T	A	P	C	V	C	Q	A	I	A	L	A	Q	G	Q	G	M	14 bp deletion	stop	C	S	T	S	G	A	T	N	GG- - - - - - - - - - - -T	G	T	G	T	V	CAAATGCAG	QMQ
	GU261564 indica	A	Q	A	S	G	G	T	A	C	A	G	R	C	T	A	P	C	V	C	Q	A	I	A	L	A	Q	G	Q	G	M	14 bp deletion	stop	C	S	T	S	G	A	T	N	GG- - - - - - - - - - - -T	G	T	G	T	V	CAAATGCAG	QMQ
	GU261565 indica	T	H	A	S	G	G	T	A	C	A	G	R	C	T	A	P	C	V	C	Q	A	I	A	L	A	Q	G	Q	G	M	14 bp deletion	stop	C	S	T	S	G	A	T	N	GG- - - - - - - - - - - -T	G	T	G	T	V	CAAATGCAG	QMQ
	GU261566 indica	T	H	A	S	G	G	T	A	C	A	G	R	C	T	A	P	C	V	C	Q	A	I	A	L	A	Q	G	Q	G	M	14 bp deletion	stop	C	S	T	S	G	A	T	N	GG- - - - - - - - - - - -T	G	T	G	T	V	CAAATGCAG	QMQ
	GU261580 indica	T	H	A	S	G	G	T	A	C	A	G	R	C	T	A	P	C	V	C	Q	A	I	A	L	A	Q	G	Q	G	M	14 bp deletion	stop	C	S	T	S	G	A	T	N	GG- - - - - - - - - - - -T	G	T	G	T	V	CAAATGCAG	QMQ
Malaysian weedy Group 2	171 MUSC138	A	Q	A	S	G	G	G	A	C	A	G	R	C	T	A	P	C	V	C	Q	G	M	A	L	A	Q	A	Q	G	M	ACGCGAAAAGTCGGT	TRKVG	C	S	T	S	G	A	T	N	GG- - - - - - - - - - - -T	G	C	G	C	V	CA- - - - - -G	Q
	183 MUSC187	A	Q	A	S	G	G	G	A	C	A	G	R	C	T	A	P	C	V	C	Q	G	M	A	L	A	Q	A	Q	A	I	ACGCGAAAAGTCGGT	TRKVG	T	L	T	S	G	A	T	N	GG- - - - - - - - - - - -T	G	C	G	C	V	CA- - - - - -G	Q
	142 MUSC023	A	Q	A	S	G	G	G	A	C	A	G	R	C	T	A	P	C	V	C	Q	G	M	A	L	A	Q	A	Q	G	M	ACGCGAAAAGTCGGT	TRKVG	C	S	T	S	G	A	T	N	GG- - - - - - - - - - - -T	G	C	G	C	V	CA- - - - - -G	Q
	143 MUSC026	A	Q	A	S	G	G	G	A	C	A	G	R	C	T	A	P	T	V	C	Q	G	M	A	L	A	Q	A	Q	G	M	ACGCGAAAAGTCGGT	TRKVG	C	S	T	S	G	A	T	N	GG- - - - - - - - - - - -T	G	C	G	C	V	CA- - - - - -G	Q
	139 MUSC007	A	Q	A	S	G	G	G	A	C	A	T	S	C	T	A	P	T	V	C	Q	G	M	A	L	A	Q	A	Q	G	M	ACGCGAAAAGTCGGT	TRKVG	C	S	T	S	G	A	T	N	GG- - - - - - - - - - - -T	G	C	G	C	V	CA- - - - - -G	Q
	154 MUSC072	A	Q	A	S	G	G	G	A	C	A	T	S	C	T	A	P	T	V	C	Q	G	M	A	L	A	Q	A	Q	G	M	ACGCGAAAAGTCGGT	TRKVG	C	S	T	S	G	A	T	N	GG- - - - - - - - - - - -T	G	C	G	C	V	CAAATGCAG	QMQ
	149 MUSC060	A	Q	A	S	G	G	G	A	C	A	T	S	C	T	A	P	T	V	C	Q	G	M	A	L	A	Q	A	Q	G	M	ACGCGAAAAGTCGGT	TRKVG	C	S	T	S	G	A	T	N	GG- - - - - - - - - - - -T	G	C	G	C	V	CA- - - - - -G	Q
O. rufipogon Group 2	218	A	Q	T	C	G	G	G	A	C	A	G	R	C	T	A	P	C	V	C	Q	G	M	A	L	A	Q	A	Q	G	M	NA	NA	C	S	T	S	G	A	T	N	GG- - - - - - - - - - - -T	G	C	G	C	V	CA- - - - - -G	Q
	222	W	Q	W	S	G	G	G	A	C	A	G	R	C	T	A	P	C	V	C	Q	G	M	A	L	A	Q	A	Q	G	M	NA	NA	C	S	T	S	G	A	T	N	GG- - - - - - - - - - - -T	G	Y	G	C	V	CA- - - - - -G	Q
	189	W	Q	A	S	G	G	K	X	C	A	G	R	C	T	A	P	C	V	C	Q	R	M	A	L	A	Q	R	Q	R	Q	NA	NA	Y	S	T	S	G	A	T	N	GG- - - - - - - - - - - -T	G	Y	G	Y	X	CAAATGCAG	QMQ
	GU261649	A	Q	A	S	G	G	G	A	C	A	G	R	C	T	A	P	C	V	C	Q	G	M	A	L	A	Q	A	Q	A	I	ACGCGAAAAGTCGGT	TRKVG	T	L	T	S	G	A	T	N	GGCGGCGG- - - - - -T	GGG	C	G	C	V	CA- - - - - -G	Q
	219	A	Q	A	S	G	G	G	A	C	A	G	R	C	T	A	P	C	V	C	Q	G	M	A	L	A	Q	A	Q	A	I	NA	NA	T	L	T	S	G	A	T	N	GG- - - - - - - - - - - -T	G	C	G	C	V	CAAATGCAG	QMQ
	onv13 nivara	A	Q	A	S	G	G	G	A	C	A	G	R	C	T	A	P	C	V	C	Q	G	M	A	L	A	Q	A	Q	G	M	NA	NA	C	S	T	S	G	A	T	N	GG- - - - - - - - - - - -T	G	C	G	C	V	CAAATGCAG	QMQ
	onv14 nivara	A	Q	A	S	G	G	G	A	C	A	G	R	C	T	A	P	C	V	C	Q	G	M	A	L	A	Q	A	Q	G	M	NA	NA	C	S	T	S	G	A	T	N	GG- - - - - - - - - - - -T	G	C	G	C	V	CAAATGCAG	QMQ
	GU261656	A	Q	A	S	G	G	G	A	C	A	G	R	C	T	A	P	C	V	C	Q	G	M	A	L	A	Q	A	Q	G	M	ACGCGAAAAGTCGGT	TRKVG	C	S	T	S	G	A	T	N	GGCGGCGG- - - - - -T	GGG	C	G	C	V	CA- - - - - -G	Q
	190	A	Q	A	S	G	G	G	A	C	A	G	R	C	T	A	P	T	V	C	Q	G	M	A	L	A	Q	A	Q	G	M	NA	NA	C	S	T	S	G	A	T	N	GG- - - - - - - - - - - -T	G	C	G	C	V	CAAATGCAG	QMQ
	225	A	Q	A	S	G	G	G	A	C	A	G	R	C	T	A	P	Y	V	C	Q	G	M	A	L	A	Q	A	Q	G	M	NA	NA	C	S	T	S	G	A	T	N	GG- - - - - - - - - - - -T	G	C	G	C	V	CAAATGCAG	QMQ
	GU261645	A	Q	A	S	G	G	G	A	C	A	T	S	C	T	A	P	T	V	C	Q	G	M	A	L	A	Q	A	Q	G	M	ACGCGAAAAGTCGGT	TRKVG	C	S	T	S	G	A	T	N	GGCGGCGG- - - - - -T	GGG	C	G	C	V	CA- - - - - -G	Q
	GU261661	A	Q	A	S	G	G	G	A	C	A	G	R	C	T	A	P	T	V	C	Q	G	M	A	L	A	Q	A	Q	G	M	ACGCGAAAAGTCGGT	TRKVG	C	S	T	S	G	A	T	N	GGCGGCGGCGGCGGT	GGGGG	C	G	C	V	CA- - - - - -G	Q
	241	A	Q	A	S	G	G	G	A	C	A	G	R	C	T	A	P	T	V	C	Q	G	M	A	L	A	Q	A	Q	G	M	NA	NA	C	S	T	S	G	A	T	N	GGCGGCGG- - - - - -T	G	C	G	C	V	CAAATGCAG	QMQ
	GU261643	A	Q	A	S	G	G	G	A	C	A	G	R	C	T	A	P	T	V	C	Q	G	M	A	L	A	Q	A	Q	G	M	ACGCGAAAAGTCGGT	TRKVG	C	S	T	S	G	A	T	N	GGCGGCGGCGGCGGT	GGGGG	C	G	C	V	CA- - - - - -G	Q
	209	W	Q	W	S	G	G	k	X	M	A	G	R	C	T	A	P	C	V	C	Q	R	M	M	L	A	Q	R	Q	G	M	NA	NA	C	S	T	S	K	A	K	N	GGCGGCGG- - - - - -T	G	Y	G	Y	X	CAAATGCAG	QMQ
	240	A	Q	A	S	G	G	G	A	M	A	G	R	C	T	A	P	C	V	C	Q	G	M	M	L	A	Q	A	Q	G	M	NA	NA	C	S	T	S	K	A	K	N	GGCGGCGG- - - - - -T	G	C	G	C	V	CAAATGCAG	QMQ
	GU261659	A	Q	A	S	G	G	G	A	M	A	G	R	C	T	A	P	C	V	C	Q	G	M	M	L	A	Q	A	Q	G	M	ACGCGAAAAGTCGGT	TRKVG	C	S	T	S	T	A	G	K	GGCGGCGG- - - - - -T	GGG	C	G	C	V	CA- - - - - -G	Q
	or35	W	Q	A	S	G	G	G	A	M	A	G	R	C	T	A	P	C	V	C	Q	G	M	M	L	A	Q	A	Q	G	M	NA	NA	C	S	T	S	K	A	K	N	GGCGGCGG- - - - - -T	GG	Y	G	C	V	CAAATGCAG	QMQ
	GU261657	W	Q	A	S	S	G	G	A	M	A	G	R	C	T	A	P	C	V	C	Q	G	M	M	L	A	Q	A	Q	G	M	ACGCGAAAAGTCGGT	TRKVG	C	S	T	S	T	A	G	K	GGCGGCGG- - - - -T	GGG	C	G	C	V	CA- - - - - -G	Q
	248	W	Q	W	S	G	G	G	A	M	A	G	R	C	T	A	P	C	V	C	Q	G	M	M	L	A	Q	A	Q	G	M	NA	NA	C	S	T	S	T	A	G	K	GG- - - - - - - - - - - -T	G	C	G	C	V	CAAATGCAG	QMQ
	242	A	Q	A	S	G	G	G	A	C	A	G	R	T	I	A	P	C	V	C	Q	G	M	C	F	A	Q	A	Q	G	M	NA	NA	C	S	T	S	G	A	T	N	GG- - - - - - - - - - - -T	G	C	G	C	V	CAAATGCAG	QMQ
	GU261653	A	Q	A	S	G	G	G	A	C	A	G	R	T	I	A	P	C	V	C	Q	G	M	C	F	A	Q	A	Q	G	M	ACGCGAAAAGTCGGT	TRKVG	C	S	T	S	G	A	T	N	GG- - - - - - - - - - - -T	G	C	G	C	V	CA- - - - - -G	Q
	210	A	Q	A	S	G	G	G	A	C	A	G	R	T	I	A	P	C	V	C	Q	G	M	C	F	A	Q	A	Q	G	M	NA	NA	C	S	T	S	G	A	T	N	GG- - - - - - - - - - - -T	G	C	G	C	V	CAAATGCAG	QMQ
	GU261664	A	Q	A	S	G	G	G	A	C	A	G	R	C	T	A	P	C	V	C	Q	G	M	A	L	A	Q	A	Q	G	M	ACGCGAAAAGTCGGT	TRKVG	C	S	T	S	G	A	T	N	GGCGGCGG- - - - - -T	GGG	C	G	C	V	CA- - - - - -G	Q
	243 nivara	A	Q	A	S	G	G	G	A	C	A	G	R	C	T	G	P	C	V	C	Q	G	M	A	L	A	Q	A	Q	G	M	NA	NA	C	S	T	S	G	A	T	N	GGCGGCGG- - - - - -T	G	C	G	C	V	CAAATGCAG	QMQ
	245 nivara	A	Q	A	S	G	G	G	A	C	A	G	R	T	I	A	P	C	V	C	Q	G	M	C	F	A	Q	A	Q	G	M	NA	NA	C	S	T	S	G	A	T	N	GG- - - - - - - - - - - -T	G	C	G	C	V	CAAATGCAG	QMQ
	GU261652	A	Q	A	S	G	G	G	A	C	A	G	R	T	I	A	P	C	V	A	K	G	M	C	F	T	H	A	Q	G	M	ACGCGAAAAGTCGGT	TRKVG	C	S	T	S	G	A	T	N	GG- - - - - - - - - - - -T	G	C	G	C	V	CA- - - - - -G	Q
	GU261648	A	Q	A	S	G	G	G	A	C	A	G	R	T	I	A	P	C	V	A		G	M	C	F	T	H	A	Q	G	M	ACGCGAAAAGTCGGT	TRKVG	C	S	T	S	G	A	T	N	GG- - - - - - - - - - - -T	G	C	G	C	V	CA- - - - - -G	Q
	GU261644	A	Q	A	S	G	G	G	A	C	A	G	R	T	I	A	P	C	V	A	K	G	M	C	F	T	H	A	Q	G	M	ACGCGAAAAGTCGGT	TRKVG	C	S	T	S	G	A	T	N	GG- - - - - - - - - - - -T	G	C	G	C	V	CA- - - - - -G	Q
	244	A	Q	A	S	G	G	G	A	C	A	G	R	C	T	A	P	C	V	C	Q	G	M	A	L	A	Q	A	Q	G	M	NA	NA	C	S	T	S	G	A	T	N	GG- - - - - - - - - - - -T	G	C	G	C	V	CAAATGCAG	QMQ
	or32	A	Q	A	S	G	G	G	A	M	A	G	R	C	T	A	P	C	V	C	Q	G	M	M	L	A	Q	A	Q	G	M	NA	NA	C	S	T	S	K	A	K	N	GG- - - - - - - - - - - -T	G	C	G	C	V	CAAATGCAG	QMQ
	220	A	Q	A	S	G	G	G	A	A	E	G	R	C	T	A	P	C	V	C	Q	G	M	C	F	A	Q	A	Q	G	M	NA	NA	C	S	T	S	T	A	G	K	GGCGG- - - - - - - - -T	GG	C	G	C	V	CAAATGCAG	QMQ
	249	A	Q	A	S	G	G	G	A	A	E	G	R	C	T	A	P	C	V	C	Q	G	M	C	F	A	Q	A	Q	G	M	NA	NA	C	S	T	S	T	A	G	K	GG- - - - - - - - - - - -T	G	C	G	C	V	CAAATGCAG	QMQ
	GU261658	A	Q	A	S	G	G	G	A	A	E	G	R	C	T	A	P	C	V	C	Q	G	M	C	F	A	Q	A	Q	G	M	ACGCGAAAAGTCGGT	TRKVG	C	S	T	S	T	A	G	K	GGCGGCGG- - - - - -T	GGG	C	G	C	V	CA- - - - - -G	Q
Malaysian weedy Group 1	145 MUSC038	A	Q	A	S	G	G	G	A	C	A	G	R	C	T	A	P	C	V	C	Q	G	M	A	L	A	Q	A	Q	G	M	ACGCGAAAAGTCGGT	TRKVG	C	S	T	S	G	A	T	N	GG- - - - - - - - - - - -T	G	C	G	C	V	CA- - - - - -G	Q
	147 MUSC052	A	Q	A	S	G	G	G	A	C	A	G	R	C	T	A	P	C	V	C	Q	G	M	A	L	A	Q	A	Q	G	M	ACGCGAAAAGTCGGT	TRKVG	C	S	T	S	G	A	T	N	GGCGG- - - - - - - -T	GG	C	G	C	V	CAAATGCAG	QMQ
	148 MUSC055	A	Q	A	S	G	G	G	A	C	A	G	R	C	T	A	P	C	V	C	Q	G	M	A	L	A	Q	A	Q	G	M	ACGCGAAAAGTCGGT	TRKVG	C	S	T	S	G	A	T	N	GG- - - - - - - - - - - -T	G	C	G	C	V	CA- - - - - -G	Q
	150 MUSC062	A	Q	A	S	G	G	G	A	C	A	G	R	C	T	A	P	C	V	C	Q	G	M	A	L	A	Q	A	Q	G	M	ACGCGAAAAGTCGGT	TRKVG	C	S	T	S	G	A	T	N	GG- - - - - - - - - - - -T	G	C	G	C	V	CAAATGCAG	QMQ
	151 MUSC065	A	Q	A	S	G	G	G	A	C	A	G	R	C	T	A	P	C	V	C	Q	G	M	A	L	A	Q	A	Q	G	M	ACGCGAAAAGTCGGT	TRKVG	C	S	T	S	G	A	T	N	GG- - - - - - - - - - - -T	G	C	G	C	V	CA- - - - - -G	Q
	152 MUSC067	T	H	A	S	G	G	G	A	C	A	G	R	C	T	A	P	T	V	C	Q	G	M	A	L	A	Q	A	Q	G	M	ACGCGAAAAGTCGGT	TRKVG	C	S	T	S	G	A	T	N	GG- - - - - - - - - - - -T	G	C	G	C	V	CA- - - - - -G	Q
	155 MUSC079	A	Q	A	S	G	G	G	A	C	A	G	R	C	T	A	P	C	V	C	Q	G	M	A	L	A	Q	A	Q	G	M	ACGCGAAAAGTCGGT	TRKVG	C	S	T	S	G	A	T	N	GG- - - - - - - - - - - -T	G	C	G	C	V	CA- - - - - -G	Q
	156 MUSC081	A	Q	A	S	G	G	G	A	C	A	G	R	C	T	G	P	C	V	C	Q	G	M	A	L	A	Q	A	Q	G	M	ACGCGAAAAGTCGGT	TRKVG	C	S	T	S	G	A	T	N	GG- - - - - - - - - - - -T	G	C	G	C	V	CAAATGCAG	QMQ
	160 MUSC103	A	Q	A	S	G	G	G	A	C	A	G	R	C	T	A	P	C	V	C	Q	G	M	A	L	A	Q	A	Q	G	M	ACGCGAAAAGTCGGT	TRKVG	C	S	T	S	G	A	T	N	GG- - - - - - - - - - - -T	G	C	G	C	V	CAAATGCAG	QMQ
	162 MUSC110	W	S	A	S	G	G	k	A	C	A	G	R	C	T	A	P	C	V	C	Q	R	M	A	L	A	Q	R	Q	G	M	ACGCGAAAAGTCGGT	TRKVG	C	S	T	S	G	A	T	N	GG- - - - - - - - - - - -T	G	Y	G	Y	X	CAAATGCAG	QMQ
	163 MUSC114	A	Q	A	S	G	G	G	A	C	A	G	R	C	T	A	P	C	V	C	Q	G	M	A	L	A	Q	A	Q	G	M	ACGCGAAAAGTCGGT	TRKVG	C	S	T	S	G	A	T	N	GG- - - - - - - - - - - -T	G	C	G	C	V	CA- - - - - -G	Q
	166 MUSC122	A	Q	A	S	G	G	G	A	C	A	G	R	C	T	A	P	T	V	C	Q	G	M	A	L	A	Q	A	Q	G	M	ACGCGAAAAGTCGGT	TRKVG	C	S	T	S	G	A	T	N	GG- - - - - - - - - - - -T	G	C	G	C	V	CA- - - - - -G	Q
	167 MUSC 128	A	Q	A	S	G	G	G	A	C	A	G	R	C	T	A	P	T	V	C	Q	G	M	A	L	A	Q	A	Q	G	M	ACGCGAAAAGTCGGT	TRKVG	C	S	T	S	G	A	T	N	GG- - - - - - - - - - - -T	G	C	G	C	V	CA- - - - - -G	Q
	168 MUSC132	A	Q	A	S	G	G	G	A	C	A	G	R	C	T	A	P	C	V	C	Q	G	M	A	L	A	Q	A	Q	G	M	ACGCGAAAAGTCGGT	TRKVG	C	S	T	S	G	A	T	N	GG- - - - - - - - - - - -T	G	C	G	C	V	CA- - - - - -G	Q
	169 MUSC134	A	Q	A	S	G	G	G	A	C	A	G	R	C	T	A	P	C	V	C	Q	G	M	A	L	A	Q	A	Q	G	M	ACGCGAAAAGTCGGT	TRKVG	C	S	T	S	G	A	T	N	GGCGG- - - - - - - - -T	GG	C	G	C	V	CA- - - - - -G	Q
	170 MUSC136	A	Q	A	S	G	G	G	A	C	A	G	R	C	T	A	P	T	V	C	Q	G	M	A	L	A	Q	A	Q	G	M	ACGCGAAAAGTCGGT	TRKVG	C	S	T	S	G	A	T	N	GG- - - - - - - - - - - -T	G	C	G	C	V	CA- - - - - -G	Q
	172 MUSC141	A	Q	A	S	G	G	G	A	C	A	G	R	C	T	A	P	T	V	C	Q	G	M	A	L	A	Q	A	Q	G	M	ACGCGAAAAGTCGGT	TRKVG	C	S	T	S	G	A	T	N	GG- - - - - - - - - - - -T	G	C	G	C	V	CA- - - - - -G	Q
	173 MUSC142	A	Q	A	S	G	G	G	A	C	A	G	R	C	T	A	P	C	V	C	Q	G	M	A	L	A	Q	A	Q	G	M	ACGCGAAAAGTCGGT	TRKVG	C	S	T	S	G	A	T	N	GG- - - - - - - - - - - -T	G	C	G	C	V	CA- - - - - -G	Q
	174 MUSC143	A	Q	A	S	G	G	G	A	C	A	G	R	C	T	A	P	C	V	C	Q	G	M	A	L	A	Q	A	Q	G	M	ACGCGAAAAGTCGGT	TRKVG	C	S	T	S	G	A	T	N	GG- - - - - - - - - - - -T	G	C	G	C	V	CA- - - - - -G	Q
	175 MUSC145	A	Q	A	S	G	G	G	A	C	A	G	R	C	T	A	P	T	V	C	Q	G	M	A	L	A	Q	A	Q	G	M	ACGCGAAAAGTCGGT	TRKVG	C	S	T	S	G	A	T	N	GG- - - - - - - - - - - -T	G	C	G	C	V	CA- - - - - -G	Q
	176 MUSC146	A	Q	A	S	G	G	G	A	C	A	G	R	C	T	A	P	C	V	C	Q	G	M	A	L	A	Q	A	Q	G	M	ACGCGAAAAGTCGGT	TRKVG	C	S	T	S	G	A	T	N	GG- - - - - - - - - - - -T	G	C	G	C	V	CA- - - - - -G	Q
	178 MUSC154	A	Q	A	S	G	G	G	A	C	A	G	R	C	T	A	P	C	V	C	Q	G	M	A	L	A	Q	A	Q	G	M	ACGCGAAAAGTCGGT	TRKVG	C	S	T	S	G	A	T	N	GG- - - - - - - - - - - -T	G	C	G	C	V	CAAATGCAG	QMQ
	179 MUSC161	A	Q	A	S	G	G	G	A	C	A	G	R	C	T	A	P	T	V	C	Q	G	M	A	L	A	Q	A	Q	G	M	ACGCGAAAAGTCGGT	TRKVG	C	S	T	S	G	A	T	N	GG- - - - - - - - - - - -T	G	C	G	C	V	CA- - - - - -G	Q
	180 MUSC171	A	Q	A	S	G	G	G	A	C	A	G	R	C	T	G	P	C	V	C	Q	G	M	A	L	A	Q	A	Q	G	M	ACGCGAAAAGTCGGT	TRKVG	C	S	T	S	G	A	T	N	GGCGG- - - - - - - - -T	GG	C	G	C	V	CAAATGCAG	QMQ
	181 MUSC177	A	Q	A	S	G	G	G	A	C	A	G	R	C	T	A	P	C	V	C	Q	G	M	A	L	A	Q	A	Q	G	M	ACGCGAAAAGTCGGT	TRKVG	C	S	T	S	G	A	T	N	GG- - - - - - - - - - - -T	G	C	G	C	V	CA- - - - - -G	Q
	182 MUSC178	A	Q	A	S	G	G	G	A	C	A	G	R	C	T	G	P	C	V	C	Q	G	M	A	L	A	Q	A	Q	G	M	ACGCGAAAAGTCGGT	TRKVG	C	S	T	S	G	A	T	N	GG- - - - - - - - - - - -T	G	C	G	C	V	CA- - - - - -G	Q
	184 MUSC188	A	Q	A	S	G	G	G	A	C	A	G	R	C	T	A	P	C	V	C	Q	G	M	A	L	A	Q	A	Q	G	M	ACGCGAAAAGTCGGT	TRKVG	C	S	T	S	G	A	T	N	GG- - - - - - - - - - - -T	G	C	G	C	V	CAAATGCAG	QMQ
	201 MUSC225	A	Q	A	S	G	G	G	A	C	A	G	R	C	T	A	P	C	V	C	Q	G	M	A	L	A	Q	A	Q	G	M	ACGCGAAAAGTCGGT	TRKVG	C	S	T	S	G	A	T	N	GG- - - - - - - - - - - -T	G	C	G	C	V	CAAATGCAG	QMQ
	202 MUSC231	A	Q	T	C	G	G	G	A	C	A	G	R	C	T	A	P	C	V	C	Q	G	M	A	L	A	Q	A	Q	G	M	ACGCGAAAAGTCGGT	TRKVG	C	S	T	S	G	A	T	N	GG- - - - - - - - - - - -T	G	C	G	C	V	CA- - - - - -G	Q
	203 MUSC234	A	Q	A	S	G	G	G	A	C	A	G	R	C	T	G	P	C	V	C	Q	G	M	A	L	A	Q	A	Q	G	M	ACGCGAAAAGTCGGT	TRKVG	C	S	T	S	G	A	T	N	GG- - - - - - - - - - - -T	G	C	G	C	V	CAAATGCAG	QMQ
	204 MUSC235	A	Q	A	S	G	G	G	A	C	A	G	R	C	T	G	P	C	V	C	Q	G	M	A	L	A	Q	A	Q	G	M	ACGCGAAAAGTCGGT	TRKVG	C	S	T	S	G	A	T	N	GG- - - - - - - - - - - -T	G	C	G	C	V	CAAATGCAG	QMQ
	205 MUSC237	A	Q	A	S	G	G	G	A	C	A	G	R	C	T	G	P	C	V	C	Q	G	M	A	L	A	Q	A	Q	G	M	ACGCGAAAAGTCGGT	TRKVG	C	S	T	S	G	A	T	N	GG- - - - - - - - - - - -T	G	C	G	C	V	CAAATGCAG	QMQ
O. rufipogon Group 1	246	T	H	A	S	C	G	G	A	C	A	G	R	C	T	A	P	C	V	C	Q	G	M	A	L	A	Q	A	Q	G	M	NA	NA	C	S	T	S	G	A	T	N	GG- - - - - - - - - - - -T	G	C	G	C	V	CAAATGCAG	QMQ
	GU261655	T	H	A	S	C	G	G	A	C	A	G	R	C	T	A	P	C	V	C	Q	G	M	A	L	A	Q	A	Q	G	M	ACGCGAAAAGTCGGT	TRKVG	C	S	T	S	G	A	T	N	GGCGGCGG- - - - - -T	GGX-X	C	G	C	V	CA- - - - - -G	Q
	185	T	H	A	S	C	G	G	A	C	A	G	R	C	T	A	P	C	V	C	Q	G	M	A	L	A	Q	A	Q	G	M	NA	NA	C	S	T	S	G	A	T	N	GG- - - - - - - - - - - -T	G	C	G	C	V	CA- - - - - -G	Q
	224	A	Q	A	S	G	G	G	A	C	A	G	R	T	I	A	P	C	V	A	K	G	M	C	F	T	H	A	Q	G	M	NA	NA	C	S	T	S	G	A	T	N	GG- - - - - - - - - - - -T	G	C	G	C	V	CA- - - - - -G	Q
	GU261662	A	Q	A	S	G	G	G	A	C	A	G	R	C	T	A	P	Y	V	C	Q	G	M	A	L	A	Q	A	Q	G	M	ACGCGAAAAGTCGGT	TRKVG	C	S	T	S	G	A	T	N	GG- - - - - - - - - - - -T	G	C	G	C	V	CA- - - - - -G	Q
	212 nivara	A	Q	A	S	G	G	G	A	C	A	G	R	C	T	A	P	C	V	C	Q	G	M	A	L	A	Q	A	Q	G	M	NA	NA	C	S	T	S	G	A	T	N	GG- - - - - - - - - - - -T	G	C	G	C	V	CAAATGCAG	QMQ
	GU261650	A	Q	A	S	G	G	G	A	C	A	G	R	C	T	A	P	C	V	C	Q	G	M	A	L	A	Q	A	Q	G	M	ACGCGAAAAGTCGGT	TRKVG	C	S	T	S	G	A	T	N	GGCGGCGG- - - - - -T	GGG	C	G	C	V	CA- - - - - -G	Q
	215	A	Q	A	S	G	G	G	A	C	A	G	R	C	T	A	P	C	V	C	Q	G	M	A	L	A	Q	A	Q	G	M	NA	NA	C	S	T	S	G	A	T	N	GGCGG- - - - - - - - -T	GG	C	G	C	V	CAAATGCAG	QMQ
	216	A	Q	T	C	G	G	G	A	C	A	G	R	C	T	A	P	C	V	C	Q	G	M	A	L	A	Q	A	Q	G	M	NA	NA	C	S	T	S	G	A	T	N	GG- - - - - - - - - - - -T	G	C	G	C	V	CAAATGCAG	QMQ
	GU261646	A	Q	A	S	G	G	G	A	C	A	G	R	T	I	A	P	C	V	C	Q	G	M	C	F	A	Q	A	Q	G	M	ACGCGAAAAGTCGGT	TRKVG	C	S	T	S	G	A	T	N	GG- - - - - - - - - - - -T	G	C	G	C	V	CA- - - - - -G	Q
	247	T	H	A	S	G	G	G	A	C	A	G	R	C	T	A	P	C	V	C	Q	G	M	A	L	A	Q	A	Q	G	M	NA	NA	C	S	T	S	G	A	T	N	GG- - - - - - - - - - - -T	G	C	G	C	V	CAAATGCAG	QMQ
	GU261651	A	Q	A	S	G	G	G	A	C	A	G	R	C	T	A	P	C	V	C	Q	G	M	A	L	A	Q	A	Q	G	M	ACGCGAAAAGTCGGT	TRKVG	C	S	T	S	G	A	T	N	GGCGGCGGCGGCGGT	GGGGG	C	G	C	V	CA- - - - - -G	Q
	213 nivara	A	Q	A	S	G	G	G	A	C	A	G	R	C	T	A	P	C	V	C	Q	G	M	A	L	A	Q	A	Q	G	M	NA	NA	C	S	T	S	G	A	T	N	GG- - - - - - - - - - - -T	G	C	G	C	V	CAAATGCAG	QMQ
	186	A	Q	A	S	G	G	G	A	C	A	G	R	C	T	A	P	C	V	C	Q	G	M	A	L	A	Q	A	Q	G	M	NA	NA	C	S	T	S	G	A	T	N	GG- - - - - - - - - - - -T	G	C	G	C	V	CAAATGCAG	QMQ
	239 nivara	A	Q	A	S	G	G	G	A	C	A	G	R	C	T	G	P	C	V	C	Q	G	M	A	L	A	Q	A	Q	G	M	NA	NA	C	S	T	S	G	A	T	N	GG- - - - - - - - - - - -T	G	C	G	C	V	CAAATGCAG	QMQ
	GU261663	A	Q	A	S	G	G	G	A	C	A	G	R	C	T	A	P	C	V	C	Q	G	M	A	L	A	Q	A	Q	G	M	ACGCGAAAAGTCGGT	TRKVG	C	S	T	S	G	A	T	N	GGCGGCGG- - - - - -T	GGG	C	G	C	V	CA- - - - - -G	Q
Indica Group 1	DQ885810 Indica	NA	NA	NA	NA	G	G	G	A	C	A	G	R	C	T	A	P	C	V	C	Q	G	M	A	L	A	Q	A	Q	G	M	ATGCGAAAAGTCGGT	MRKVG	C	S	T	S	G	A	T	N	GGCGGCGG- - - - - -T	GGG	C	G	C	V	CA- - - - - -G	Q
	237 LD indica cultivar	A	Q	A	S	G	G	G	A	C	A	G	R	C	T	A	P	C	V	C	Q	G	M	A	L	A	Q	A	Q	G	M	NA	NA	C	S	T	S	G	A	T	N	GG- - - - - - - - - - - -T	G	C	G	C	V	CA- - - - - -G	Q
	sin18 indica cultivar	T	H	A	S	G	G	T	A	C	A	G	R	C	T	A	P	C	V	C	Q	G	M	A	L	A	Q	A	Q	G	M	NA	NA	C	S	T	S	G	A	T	N	GG- - - - - - - - - - - -T	G	C	G	C	V	CAAATGCAG	QMQ
	sin26 indica cultivar	A	Q	A	S	G	G	G	A	C	A	G	R	C	T	A	P	C	V	C	Q	G	M	A	L	A	Q	A	Q	G	M	NA	NA	C	S	T	S	G	A	T	N	GG- - - - - - - - - - - -T	G	C	G	C	V	CAAATGCAG	QMQ
	228 LD indica cultivar	A	Q	A	S	G	G	G	A	C	A	G	R	C	T	A	P	C	V	C	Q	G	M	A	L	A	Q	A	Q	G	M	NA	NA	C	S	T	S	G	A	T	N	GG- - - - - - - - - - - -T	G	C	G	C	V	CAAATGCAG	QMQ
	sin39 indica cultivar	A	Q	A	S	G	G	G	A	C	A	G	R	C	T	A	P	C	V	C	Q	G	M	A	L	A	Q	A	Q	G	M	NA	NA	C	S	T	S	G	A	T	N	GG- - - - - - - - - - - -T	G	C	G	C	V	CAAATGCAG	QMQ
	sin16 indica cultivar	A	Q	A	S	G	G	G	A	C	A	G	R	C	T	A	P	C	V	C	Q	G	M	A	L	A	Q	A	Q	G	M	NA	NA	C	S	T	S	G	A	T	N	GG- - - - - - - - - - - -T	G	C	G	C	V	CA- - - - - -G	Q
	sin42 indica cultivar	A	Q	A	S	G	G	G	A	C	A	G	R	C	T	G	P	C	V	C	Q	G	M	A	L	A	Q	A	Q	G	M	NA	NA	C	S	T	S	G	A	T	N	GG- - - - - - - - - - - -T	G	C	G	C	V	CAAATGCAG	QMQ
	DQ885811 indica	NA	NA	NA	NA	G	G	G	A	C	A	G	R	C	T	G	P	C	V	C	Q	G	M	A	L	A	Q	A	Q	G	M	ACGCGAAAAGTCGGT	TRKVG	C	S	T	S	G	A	T	N	GGCGGCGG- - - - - -T	GGG	C	G	C	V	CA- - - - - -G	Q
	DQ885809 indica	NA	NA	NA	NA	G	G	G	A	C	A	G	R	C	T	G	P	C	V	C	Q	G	M	A	L	A	Q	A	Q	G	M	ACGCGAAAAGTCGGT	TRKVG	C	S	T	S	G	A	T	N	GGCGGCGG- - - - - -T	GGG	C	G	C	V	CA- - - - - -G	Q
US weedy rice Group 1	GU261585 MIX	T	H	A	S	G	G	T	A	C	A	G	R	C	T	A	P	C	V	C	Q	A	I	A	L	A	Q	G	Q	G	M	14 bp delection	stop	C	S	T	S	G	A	T	N	GG- - - - - - - - - - - -T	G	T	G	T	V	CAAATGCAG	QMQ
	GU261603 MIX	A	Q	A	S	G	G	G	A	C	A	G	R	C	T	A	P	C	V	C	Q	G	M	A	L	A	Q	A	Q	G	M	ACGCGAAAAGTCGGT	TRKVG	C	S	T	S	G	A	T	N	GGCGGCGGCGGCGGT	GGGGG	C	G	C	V	CA- - - - - -G	Q
	GU261607 MIX	A	Q	A	S	G	G	G	A	C	A	G	R	C	T	A	P	C	V	C	Q	G	M	A	L	A	Q	A	Q	G	M	ACGCGAAAAGTCGGT	TRKVG	C	S	T	S	G	A	T	N	GGCGGCGGCGGCGGT	GGGGG	C	G	C	V	CA- - - - - -G	Q
	GU261641 MIX	A	Q	A	S	G	G	G	A	C	A	G	R	C	T	A	P	C	V	C	Q	G	M	A	L	A	Q	A	Q	G	M	ACGCGAAAAGTCGGT	TRKVG	C	S	T	S	G	A	T	N	GGCGGCGGCGGCGGT	GGGGG	C	G	C	V	CA- - - - - -G	Q
	GU261587 BHA	A	Q	A	S	G	G	G	A	C	A	G	R	C	T	A	P	C	V	C	Q	G	M	A	L	A	Q	A	Q	G	M	ACGCGAAAAGTCGGT	TRKVG	C	S	T	S	G	A	T	N	GGCGGCGGCGGCGGT	GGGGG	C	G	C	V	CA- - - - - -G	Q
	GU261588 BHA	A	Q	A	S	G	G	G	A	C	A	G	R	C	T	A	P	C	V	C	Q	G	M	A	L	A	Q	A	Q	G	M	ACGCGAAAAGTCGGT	TRKVG	C	S	T	S	G	A	T	N	GGCGGCGGCGGCGGT	GGGGG	C	G	C	V	CA- - - - - -G	Q
	GU261590 BHA	A	Q	A	S	G	G	G	A	C	A	G	R	C	T	A	P	C	V	C	Q	G	M	A	L	A	Q	A	Q	G	M	ACGCGAAAAGTCGGT	TRKVG	C	S	T	S	G	A	T	N	GGCGGCGGCGGCGGT	GGGGG	C	G	C	V	CA- - - - - -G	Q
	GU261605 BHA	A	Q	A	S	G	G	G	A	C	A	G	R	C	T	A	P	C	V	C	Q	G	M	A	L	A	Q	A	Q	G	M	ACGCGAAAAGTCGGT	TRKVG	C	S	T	S	G	A	T	N	GGCGGCGGCGGCGGT	GGGGG	C	G	C	V	CA- - - - - -G	Q
	GU261608 BHA	A	Q	A	S	G	G	G	A	C	A	G	R	C	T	A	P	C	V	C	Q	G	M	A	L	A	Q	A	Q	G	M	ACGCGAAAAGTCGGT	TRKVG	C	S	T	S	G	A	T	N	GGCGGCGGCGGCGGT	GGGGG	C	G	C	V	CA- - - - - -G	Q
	GU261609 BHA	A	Q	A	S	G	G	G	A	C	A	G	R	C	T	A	P	C	V	C	Q	G	M	A	L	A	Q	A	Q	G	M	ACGCGAAAAGTCGGT	TRKVG	C	S	T	S	G	A	T	N	GGCGGCGGCGGCGGT	GGGGG	C	G	C	V	CA- - - - - -G	Q
	GU261610 BHA	A	Q	A	S	G	G	G	A	C	A	G	R	C	T	A	P	C	V	C	Q	G	M	A	L	A	Q	A	Q	G	M	ACGCGAAAAGTCGGT	TRKVG	C	S	T	S	G	A	T	N	GGCGGCGGCGGCGGT	GGGGG	C	G	C	V	CA- - - - - -G	Q
	GU261606 BHA	A	Q	A	S	G	G	G	A	C	A	G	R	C	T	A	P	C	V	C	Q	G	M	A	L	A	Q	A	Q	G	M	ACGCGAAAAGTCGGT	TRKVG	C	S	T	S	G	A	T	N	GGCGGCGGCGGCGGT	GGGGG	C	G	C	V	CA- - - - - -G	Q
	GU261613 BHA	A	Q	A	S	G	G	G	A	C	A	G	R	C	T	A	P	C	V	C	Q	G	M	A	L	A	Q	A	Q	G	M	ACGCGAAAAGTCGGT	TRKVG	C	S	T	S	G	A	T	N	GGCGGCGGCGGCGGT	GGGGG	C	G	C	V	CA- - - - - -G	Q
	GU261614 BHA	A	Q	A	S	G	G	G	A	C	A	G	R	C	T	A	P	C	V	C	Q	G	M	A	L	A	Q	A	Q	G	M	ACGCGAAAAGTCGGT	TRKVG	C	S	T	S	G	A	T	N	GGCGGCGGCGGCGGT	GGGGG	C	G	C	V	CA- - - - - -G	Q
	GU261598 BHA	A	Q	A	S	G	G	G	A	C	A	G	R	C	T	A	P	C	V	C	Q	G	M	A	L	A	Q	A	Q	G	M	ACGCGAAAAGTCGGT	TRKVG	C	S	T	S	G	A	T	N	GGCGGCGGCGGCGGT	GGGGG	C	G	C	V	CA- - - - - -G	Q
	GU261623 BHA	A	Q	A	S	G	G	G	A	C	A	G	R	C	T	A	P	C	V	C	Q	G	M	A	L	A	Q	A	Q	G	M	ACGCGAAAAGTCGGT	TRKVG	C	S	T	S	G	A	T	N	GGCGGCGGCGGCGGT	GGGGG	C	G	C	V	CA- - - - - -G	Q
	GU261624 BHA	A	Q	A	S	G	G	G	A	C	A	G	R	C	T	A	P	C	V	C	Q	G	M	A	L	A	Q	A	Q	G	M	ACGCGAAAAGTCGGT	TRKVG	C	S	T	S	G	A	T	N	GGCGGCGGCGGCGGT	GGGGG	C	G	C	V	CA- - - - - -G	Q
	GU261625 BHA	A	Q	A	S	G	G	G	A	C	A	G	R	C	T	A	P	C	V	C	Q	G	M	A	L	A	Q	A	Q	G	M	ACGCGAAAAGTCGGT	TRKVG	C	S	T	S	G	A	T	N	GGCGGCGGCGGCGGT	GGGGG	C	G	C	V	CA- - - - - -G	Q
	GU261626 BHA	A	Q	A	S	G	G	G	A	C	A	G	R	C	T	A	P	C	V	C	Q	G	M	A	L	A	Q	A	Q	G	M	ACGCGAAAAGTCGGT	TRKVG	C	S	T	S	G	A	T	N	GGCGGCGGCGGCGGT	GGGGG	C	G	C	V	CA- - - - - -G	Q
	GU261639 BHA	A	Q	A	S	G	G	G	A	C	A	G	R	C	T	A	P	C	V	C	Q	G	M	A	L	A	Q	A	Q	G	M	ACGCGAAAAGTCGGT	TRKVG	C	S	T	S	G	A	T	N	GGCGGCGGCGGCGGT	GGGGG	C	G	C	V	CA- - - - - -G	Q
	GU261635 BHA	A	Q	A	S	G	G	G	A	C	A	G	R	C	T	A	P	C	V	C	Q	G	M	A	L	A	Q	A	Q	G	M	ACGCGAAAAGTCGGT	TRKVG	C	S	T	S	G	A	T	N	GGCGGCGGCGGCGGT	GGGGG	C	G	C	V	CA- - - - - -G	Q
	GU261640 BHA	A	Q	A	S	G	G	G	A	C	A	G	R	C	T	A	P	C	V	C	Q	G	M	A	L	A	Q	A	Q	G	M	ACGCGAAAAGTCGGT	TRKVG	C	S	T	S	G	A	T	N	GGCGGCGGCGGCGGT	GGGGG	C	G	C	V	CA- - - - - -G	Q
	GU261632 BHA	A	Q	A	S	G	G	G	A	C	A	G	R	C	T	A	P	C	V	C	Q	G	M	A	L	A	Q	A	Q	G	M	ACGCGAAAAGTCGGT	TRKVG	C	S	T	S	G	A	T	N	GGCGGCGGCGGCGGT	GGGGG	C	G	C	V	CA- - - - - -G	Q
	GU261633 BHA	A	Q	A	S	G	G	G	A	C	A	G	R	C	T	A	P	C	V	C	Q	G	M	A	L	A	Q	A	Q	G	M	ACGCGAAAAGTCGGT	TRKVG	C	S	T	S	G	A	T	N	GGCGGCGGCGGCGGT	GGGGG	C	G	C	V	CA- - - - - -G	Q
	GU261628 BHA	A	Q	A	S	G	G	G	A	C	A	G	R	C	T	A	P	C	V	C	Q	G	M	A	L	A	Q	A	Q	G	M	ACGCGAAAAGTCGGT	TRKVG	C	S	T	S	G	A	T	N	GGCGGCGGCGGCGGT	GGGGG	C	G	C	V	CA- - - - - -G	Q
	GU261629 BHA	A	Q	A	S	G	G	G	A	C	A	G	R	C	T	A	P	C	V	C	Q	G	M	A	L	A	Q	A	Q	G	M	ACGCGAAAAGTCGGT	TRKVG	C	S	T	S	G	A	T	N	GGCGGCGGCGGCGGT	GGGGG	C	G	C	V	CA- - - - - -G	Q
	GU261599 BHA	A	Q	A	S	G	G	G	A	C	A	G	R	C	T	A	P	C	V	C	Q	G	M	A	L	A	Q	A	Q	G	M	ACGCGAAAAGTCGGT	TRKVG	C	S	T	S	G	A	T	N	GGCGGCGGCGGCGGT	GGGGG	C	G	C	V	CA- - - - - -G	Q
	GU261601 BHA	A	Q	A	S	G	G	G	A	C	A	G	R	C	T	A	P	C	V	C	Q	G	M	A	L	A	Q	A	Q	G	M	ACGCGAAAAGTCGGT	TRKVG	C	S	T	S	G	A	T	N	GGCGGCGGCGGCGGT	GGGGG	C	G	C	V	CA- - - - - -G	Q
	GU261589 SH	A	Q	A	S	G	G	G	A	C	A	G	R	C	T	A	P	C	V	C	Q	G	M	A	L	A	Q	A	Q	G	M	ACGCGAAAAGTCGGT	TRKVG	C	S	T	S	G	A	T	N	GGCGGCGGCGGCGGT	GGGGG	C	G	C	V	CA- - - - - -G	Q
	GU261591 SH	A	Q	A	S	G	G	G	A	C	A	G	R	C	T	A	P	C	V	C	Q	G	M	A	L	A	Q	A	Q	G	M	ACGCGAAAAGTCGGT	TRKVG	C	S	T	S	G	A	T	N	GGCGGCGGCGGCGGT	GGGGG	C	G	C	V	CA- - - - - -G	Q
	GU261586SH	A	Q	A	S	G	G	G	A	C	A	G	R	C	T	A	P	C	V	C	Q	G	M	A	L	A	Q	A	Q	G	M	ACGCGAAAAGTCGGT	TRKVG	C	S	T	S	G	A	T	N	GGCGGCGGCGGCGGT	GGGGG	C	G	C	V	CA- - - - - -G	Q
	GU261592 SH	A	Q	A	S	G	G	G	A	C	A	G	R	C	T	A	P	C	V	C	Q	G	M	A	L	A	Q	A	Q	G	M	ACGCGAAAAGTCGGT	TRKVG	C	S	T	S	G	A	T	N	GGCGGCGGCGGCGGT	GGGGG	C	G	C	V	CA- - - - - -G	Q
	GU261593 SH	A	Q	A	S	G	G	G	A	C	A	G	R	C	T	A	P	C	V	C	Q	G	M	A	L	A	Q	A	Q	G	M	ACGCGAAAAGTCGGT	TRKVG	C	S	T	S	G	A	T	N	GGCGGCGGCGGCGGT	GGGGG	C	G	C	V	CA- - - - - -G	Q
	GU261594 SH	A	Q	A	S	G	G	G	A	C	A	G	R	C	T	A	P	C	V	C	Q	G	M	A	L	A	Q	A	Q	G	M	ACGCGAAAAGTCGGT	TRKVG	C	S	T	S	G	A	T	N	GGCGGCGGCGGCGGT	GGGGG	C	G	C	V	CA- - - - - -G	Q
	GU261595 SH	A	Q	A	S	G	G	G	A	C	A	G	R	C	T	A	P	C	V	C	Q	G	M	A	L	A	Q	A	Q	G	M	ACGCGAAAAGTCGGT	TRKVG	C	S	T	S	G	A	T	N	GGCGGCGGCGGCGGT	GGGGG	C	G	C	V	CA- - - - - -G	Q
	GU261596 SH	A	Q	A	S	G	G	G	A	C	A	G	R	C	T	A	P	C	V	C	Q	G	M	A	L	A	Q	A	Q	G	M	ACGCGAAAAGTCGGT	TRKVG	C	S	T	S	G	A	T	N	GGCGGCGGCGGCGGT	GGGGG	C	G	C	V	CA- - - - - -G	Q
	GU261597 SH	A	Q	A	S	G	G	G	A	C	A	G	R	C	T	A	P	C	V	C	Q	G	M	A	L	A	Q	A	Q	G	M	ACGCGAAAAGTCGGT	TRKVG	C	S	T	S	G	A	T	N	GGCGGCGGCGGCGGT	GGGGG	C	G	C	V	CA- - - - - -G	Q
	GU261600 SH	A	Q	A	S	G	G	G	A	C	A	G	R	C	T	A	P	C	V	C	Q	G	M	A	L	A	Q	A	Q	G	M	ACGCGAAAAGTCGGT	TRKVG	C	S	T	S	G	A	T	N	GGCGGCGGCGGCGGT	GGGGG	C	G	C	V	CA- - - - - -G	Q
	GU261602 SH	A	Q	A	S	G	G	G	A	C	A	G	R	C	T	A	P	C	V	C	Q	G	M	A	L	A	Q	A	Q	G	M	ACGCGAAAAGTCGGT	TRKVG	C	S	T	S	G	A	T	N	GGCGGCGGCGGCGGT	GGGGG	C	G	C	V	CA- - - - - -G	Q
	GU261604 SH	A	Q	A	S	G	G	G	A	C	A	G	R	C	T	A	P	C	V	C	Q	G	M	A	L	A	Q	A	Q	G	M	ACGCGAAAAGTCGGT	TRKVG	C	S	T	S	G	A	T	N	GGCGGCGGCGGCGGT	GGGGG	C	G	C	V	CA- - - - - -G	Q
	GU261611 SH	A	Q	A	S	G	G	G	A	C	A	G	R	C	T	A	P	C	V	C	Q	G	M	A	L	A	Q	A	Q	G	M	ACGCGAAAAGTCGGT	TRKVG	C	S	T	S	G	A	T	N	GGCGGCGGCGGCGGT	GGGGG	C	G	C	V	CA- - - - - -G	Q
	GU261612 SH	A	Q	A	S	G	G	G	A	C	A	G	R	C	T	A	P	C	V	C	Q	G	M	A	L	A	Q	A	Q	G	M	ACGCGAAAAGTCGGT	TRKVG	C	S	T	S	G	A	T	N	GGCGGCGGCGGCGGT	GGGGG	C	G	C	V	CA- - - - - -G	Q
	GU261615 SH	A	Q	A	S	G	G	G	A	C	A	G	R	C	T	A	P	C	V	C	Q	G	M	A	L	A	Q	A	Q	G	M	ACGCGAAAAGTCGGT	TRKVG	C	S	T	S	G	A	T	N	GGCGGCGGCGGCGGT	GGGGG	C	G	C	V	CA- - - - - -G	Q
	GU261616 SH	A	Q	A	S	G	G	G	A	C	A	G	R	C	T	A	P	C	V	C	Q	G	M	A	L	A	Q	A	Q	G	M	ACGCGAAAAGTCGGT	TRKVG	C	S	T	S	G	A	T	N	GGCGGCGGCGGCGGT	GGGGG	C	G	C	V	CA- - - - - -G	Q
	GU261619 SH	A	Q	A	S	G	G	G	A	C	A	G	R	C	T	A	P	C	V	C	Q	G	M	A	L	A	Q	A	Q	G	M	ACGCGAAAAGTCGGT	TRKVG	C	S	T	S	G	A	T	N	GGCGGCGGCGGCGGT	GGGGG	C	G	C	V	CA- - - - - -G	Q
	GU261620 SH	A	Q	A	S	G	G	G	A	C	A	G	R	C	T	A	P	C	V	C	Q	G	M	A	L	A	Q	A	Q	G	M	ACGCGAAAAGTCGGT	TRKVG	C	S	T	S	G	A	T	N	GGCGGCGGCGGCGGT	GGGGG	C	G	C	V	CA- - - - - -G	Q
	GU261621 SH	A	Q	A	S	G	G	G	A	C	A	G	R	C	T	A	P	C	V	C	Q	G	M	A	L	A	Q	A	Q	G	M	ACGCGAAAAGTCGGT	TRKVG	C	S	T	S	G	A	T	N	GGCGGCGGCGGCGGT	GGGGG	C	G	C	V	CA- - - - - -G	Q
	GU261622 SH	A	Q	A	S	G	G	G	A	C	A	G	R	C	T	A	P	C	V	C	Q	G	M	A	L	A	Q	A	Q	G	M	ACGCGAAAAGTCGGT	TRKVG	C	S	T	S	G	A	T	N	GGCGGCGGCGGCGGT	GGGGG	C	G	C	V	CA- - - - - -G	Q
	GU261627 SH	A	Q	A	S	G	G	G	A	C	A	G	R	C	T	A	P	C	V	C	Q	G	M	A	L	A	Q	A	Q	G	M	ACGCGAAAAGTCGGT	TRKVG	C	S	T	S	G	A	T	N	GGCGGCGGCGGCGGT	GGGGG	C	G	C	V	CA- - - - - -G	Q
	GU261630 SH	A	Q	A	S	G	G	G	A	C	A	G	R	C	T	A	P	C	V	C	Q	G	M	A	L	A	Q	A	Q	G	M	ACGCGAAAAGTCGGT	TRKVG	C	S	T	S	G	A	T	N	GGCGGCGGCGGCGGT	GGGGG	C	G	C	V	CA- - - - - -G	Q
	GU261631 SH	A	Q	A	S	G	G	G	A	C	A	G	R	C	T	A	P	C	V	C	Q	G	M	A	L	A	Q	A	Q	G	M	ACGCGAAAAGTCGGT	TRKVG	C	S	T	S	G	A	T	N	GGCGGCGGCGGCGGT	GGGGG	C	G	C	V	CA- - - - - -G	Q
	GU261634 SH	A	Q	A	S	G	G	G	A	C	A	G	R	C	T	A	P	C	V	C	Q	G	M	A	L	A	Q	A	Q	G	M	ACGCGAAAAGTCGGT	TRKVG	C	S	T	S	G	A	T	N	GGCGGCGGCGGCGGT	GGGGG	C	G	C	V	CA- - - - - -G	Q
	GU261636 SH	A	Q	A	S	G	G	G	A	C	A	G	R	C	T	A	P	C	V	C	Q	G	M	A	L	A	Q	A	Q	G	M	ACGCGAAAAGTCGGT	TRKVG	C	S	T	S	G	A	T	N	GGCGGCGGCGGCGGT	GGGGG	C	G	C	V	CA- - - - - -G	Q
	GU261637 SH	A	Q	A	S	G	G	G	A	C	A	G	R	C	T	A	P	C	V	C	Q	G	M	A	L	A	Q	A	Q	G	M	ACGCGAAAAGTCGGT	TRKVG	C	S	T	S	G	A	T	N	GGCGGCGGCGGCGGT	GGGGG	C	G	C	V	CA- - - - - -G	Q
	GU261638 SH	A	Q	A	S	G	G	G	A	C	A	G	R	C	T	A	P	C	V	C	Q	G	M	A	L	A	Q	A	Q	G	M	ACGCGAAAAGTCGGT	TRKVG	C	S	T	S	G	A	T	N	GGCGGCGGCGGCGGT	GGGGG	C	G	C	V	CA- - - - - -G	Q
	GU261617 BR	A	Q	A	S	G	G	G	A	C	A	G	R	C	T	A	P	C	V	C	Q	G	M	A	L	A	Q	A	Q	G	M	ACGCGAAAAGTCGGT	TRKVG	C	S	T	S	G	A	T	N	GGCGGCGGCGGCGGT	GGGGG	C	G	C	V	CA- - - - - -G	Q
	GU261618 BR	A	Q	A	S	G	G	G	A	C	A	G	R	C	T	A	P	C	V	C	Q	G	M	A	L	A	Q	A	Q	G	M	ACGCGAAAAGTCGGT	TRKVG	C	S	T	S	G	A	T	N	GGCGGCGGCGGCGGT	GGGGG	C	G	C	V	CA- - - - - -G	Q
Aa: amino acid
LD: Landrace
