# Supplementary material for: Little White Lies: Pericarp Color Provides Insights into the Origins and Evolution of Southeast Asian Weedy Rice
Source: G3 (Bethesda). 2016 Oct 10;6(12):4105–14. doi: 10.1534/g3.116.035881 (PMC5144979; doi:10.1534/g3.116.035881)
Supplement: Supplemental Material [file supp_g3.116.035881_TableS5.xlsx]

## Sheet: Table S5
Table S5. Nucleotide diversity for Oryza samples at the Rc locus.
			All cultivated Oryza sativa																	Group 1					Group 2			Group 3														Weedy rice
						indica				aus		japonica								O. rufipogon (n= 16 )	All cultivar (n= 35)	All indica (n=11)	All aus (n=23)									japonica				indica		aus		aromatic		Malaysian weedy rice							US weedy rice
		All O. rufipogon (n= 67 )	All cultivated rice (n=129 )	All white pericarp cultivated rice (rc)a (n=83 )	All red pericarp cultivated rice (n=34)	All indica (n= 46 )	All red pericarp indica (n=11)	All white pericarp indica (n=35)a		All aus (n= 27 )		All japonica (n=48)	All red pericarp japonica (n=11)	All white pericarp japonica (n=37)a	temperate japonica (n= 11 )	tropical japonica (n= 37)		aromatic (n=8 )							O. rufipogon (n=14)		O. rufipogon (n= 17 )	All cultivated rice (n=94)	White pericarp cultivated rice (rc allele) (n = 83)a	Red pericarp japonica cultivated rice (n =11)		All japonica (n=48)	White pericarp japonica ( n=37)a	Red pericarp japonica (n=11)		All indica (n=35)		White pericarp aus (n=4)		White pericarp aromatic (n=7)		All Malaysian weedy rice (n= 52)	White pericarp Malaysian weedy rice (n=9)	Malaysian weedy rice - Group 1 (n= 32)	Malaysian weedy rice - Group 2 (n= 7)	Malaysian weedy rice - Group 3 (n= 13)	Red pericarp Malaysian weedy rice - Group 3 (n=4)		All US Weedy rice (n= 57 )
Rc locus
π per kb	silent site	1.3	0.95	0.04	2.57	1.67	2.37	0.07		0.7		0.05	0.13	0.03	0.03	0.06		1.31		2.14	0.16	1.54	0		2.02		0.28	0.14	0.04	0.11		0.05	0.03	0.13		0.06		0		0		1.44	0.31	1.5	4.01	0.12	0.13		0.52
π per kb	total site	1.13	0.87	0.04	2.26	1.43	2	0.06		0.68		0.05	0.11	0.03	0.03	0.06		1.12		1.83	0.17	1.27	0.04		1.77		0.27	0.13	0.04	0.09		0.05	0.03	0.11		0.06		0.07		0		1.24	0.26	1.28	3.47	0.1	0.11		0.44
θ w per kb	silent site	5.06	1.44	0.3	2.21	2.04	2.56	0.27		0.98		0.21	0.25	0.09	0.06	0.19		2.02		3.74	0.67	1.36	0		4.2		0.34	1.25	0.3	0.24		0.21	0.09	0.25		0.27		0		0		2.66	0.51	1.51	4.3	0.08	0.12		1.21
θ w per kb	total site	4.34	1.33	0.3	1.81	1.77	2.21	0.25		0.96		0.2	0.2	0.1	0.05	0.18		1.73		3.2	0.63	1.39	0.04		3.59		0.35	1.13	0.3	0.19		0.2	0.1	0.2		0.25		0.08		0		2.35	0.44	1.34	3.72	0.07	0.1		1.07
Fu and Li's F	total site	** -4.30975	** -4.61749	* -4.59850	0.22864	-1.32692	0.0845	** -3.7958		-1.01062		* -2.5120	-2.18782	-1.82796	-1.39919	-2.57755		** -2.23194		-2.1245	** -4.33323	0.66495	0.46134		-2.51063		-0.95256	**-7.17455	* -4.59850	-2.37169		* -2.5120	-1.82796	-2.18782		* -3.85446		-0.47871		N/A+		* -2.60819	**-2.29094	-0.45791	0.55501	-0.45791	0.2386		**-5.32961
Fu and Li's D	total site	** -4.27701	** --5.81832	* -4.71884	0.7465	-1.35974	0.25702	** -3.7120		-0.77572		-2.23438	-2.01961	-1.57901	-1.28946	-2.36062		** -2.04785		-1.83896	** -4.2782	0.65767	0.62865		-2.21866		-0.83536	**-8.07955	* -4.71884	-2.19699		-2.23438	-1.57901	-2.01961		** -3.7927		-0.61237		N/A+		* -2.48517	**-2.10922	-0.50459	0.53346	-0.50459	0.24314		**-5.92803
Tajima's D	total site	*** -2.5700	-1.06327	** -2.28296	0.91202	-0.67379	-0.4386	** - 2.1786		-1.0434		* -1.94093	-1.71166	** -3.7120	-1.1285	* -1.87346		** -1.85988		* -1.9230	** -2.42636	-0.38371	-0.21321		-1.44603		-1.744	***-2.78939	** -2.28296	-1.77497		* -1.94093	-0.59	-1.71166		* -2.18002		-0.61237		N/A+		-1.67652	*-1.86128	-0.15255	0.38855	-0.15255	0.24314		* -1.92726
***p<0.001
**p<0.01
*p<0.05
aincludes varieties scored as “light brown” in online databases
[truncated: 2 more columns]
